# Supplementary material for: Proteasome-associated HECT-type ubiquitin ligase activity is required for plant immunity
Source: PLoS Pathog. 2018 Nov 20;14(11):e1007447. doi: 10.1371/journal.ppat.1007447 (PMC6286022; doi:10.1371/journal.ppat.1007447)
Supplement: S1 Table — List of genes differentially expressed between different condition (i.e. genotype and treatment) pairs that exhibited at least 1.5 fold down- or upregulation in one at least one comparison (ANOVA; p = 0.05, n = 3). (XLSX) [file ppat.1007447.s007.xlsx]

## Sheet: Legend
Legend to columns
Column	Name	Description
A	Gene ID	AGI number of Arabidopsis thaliana gene.
B, E, H,K	FC ([sample 1] vs [sample 2])	Absolute fold change of sample 1 versus sample 2. In column B: genes upregulated by SA in WT (>2-fold) are shaded in yellow and those that are downregulated (>2-fold) are in blue. All other genes are shaded grey. In column H: genes upregulated in upl3 versus WT (>1.5-fold) are shaded in yellow and those that are downregulated (>1.5-fold) are in blue. All other genes are shaded grey.
C, F, I, L	Log FC ([sample 1] vs [sample 2])	Log fold change of sample 1 versus sample 2.
D, G, J, M	Regulation ([sample 1 vs [sample 2])	Indicates if the genes is upregulated or downregulated between [sample 1] and [sample 2].
N	Gene Symbol	Abbreviated gene symbol
O	Description	Description of gene/protein function.
Notes:
2-way ANOVA p(Corr) (Treatment) cut-off = 0.05 (n = 3). Only genes with fold change >=1.5 are listed.
Condition pairs:
#[Col-0-SA] vs [Col-0-Ctrl]
#[upl3-1-Ctrl] vs [Col-0-Ctrl]
#[upl3-1-SA] vs [Col-0-SA]
#[upl3-1-SA] vs [upl3-1-Ctrl]

## Sheet: RNA-Seq expression data
Gene ID	FC ([Col-0-SA] vs [Col-0-Ctrl])	Log FC ([Col-0-SA] vs [Col-0-Ctrl])	Regulation ([Col-0-SA] vs [Col-0-Ctrl])	FC ([upl3-1-Ctrl] vs [Col-0-Ctrl])	Log FC ([upl3-1-Ctrl] vs [Col-0-Ctrl])	Regulation ([upl3-1-Ctrl] vs [Col-0-Ctrl])	FC ([upl3-1-SA] vs [Col-0-SA])	Log FC ([upl3-1-SA] vs [Col-0-SA])	Regulation ([upl3-1-SA] vs [Col-0-SA])	FC ([upl3-1-SA] vs [upl3-1-Ctrl])	Log FC ([upl3-1-SA] vs [upl3-1-Ctrl])	Regulation ([upl3-1-SA] vs [upl3-1-Ctrl])	Gene Symbol	Description
AT2G35980	196.475	7.6182	up	2.38872	1.25624	up	-4.84848	-2.27753	down	16.9643	4.08443	up	NHL10	late embryogenesis abundant hydroxyproline-rich glycoprotein [Source:EMBL;Acc:AEC09185.1]
AT2G14620	158.906	7.31203	up	4.24024	2.08415	up	-1.88441	-0.91411	down	19.8873	4.31377	up	XTH10	xyloglucan:xyloglucosyl transferase [Source:EMBL;Acc:AEC06315.1]
AT1G33950	155.142	7.27745	up	1.31458	0.394599	up	-12.3432	-3.62564	down	9.56133	3.25721	up	AT1G33950	avirulence induced protein [Source:EMBL;Acc:AEE31645.1]
AT1G44130	131.047	7.03394	up	5.32889	2.41383	up	-4.47185	-2.16087	down	5.49924	2.45923	up	AT1G44130	aspartyl protease-like protein [Source:EMBL;Acc:AEE32023.1]
AT1G66700	123.554	6.949	up	-1.33935	-0.42153	down	-2.74376	-1.45616	down	60.312	5.91437	up	PXMT1	S-adenosylmethionine-dependent methyltransferase domain-containing protein [Source:EMBL;Acc:AEE34547.1]
AT1G02450	123.002	6.94254	up	9.50011	3.24794	up	-1.22877	-0.297212	down	10.5369	3.39738	up	NIMIN1	protein NIM1-interacting 1 [Source:EMBL;Acc:AEE27431.1]
AT1G03660	107.771	6.75182	up	2.27975	1.18888	up	-14.6526	-3.87308	down	3.22625	1.68986	up	AT1G03660	Ankyrin-repeat containing protein [Source:EMBL;Acc:AEE27594.1]
AT3G47050	105.844	6.7258	up	-1.47737	-0.563029	down	-3.79702	-1.92487	down	41.1826	5.36396	up	AT3G47050	beta-glucosidase [Source:EMBL;Acc:AEE78238.1]
AT5G23160	104.594	6.70866	up	22.0683	4.46391	up	-5.95885	-2.57503	down	-1.25726	-0.330278	down	AT5G23160	uncharacterized protein [Source:EMBL;Acc:AED93128.1]
AT1G71390	101.264	6.66197	up	1.34439	0.426949	up	-7.97851	-2.99612	down	9.44077	3.2389	up	AtRLP11	receptor like protein 11 [Source:EMBL;Acc:AEE35196.1]
AT3G28210	96.0315	6.58544	up	8.95213	3.16223	up	-1.44595	-0.532013	down	7.41883	2.89119	up	PMZ	zinc finger AN1 domain-containing stress-associated protein 12 [Source:EMBL;Acc:AEE77416.1]
AT5G44460	93.5204	6.54721	up	-1	0	down	-4.957	-2.30947	down	18.8664	4.23774	up	CML43	putative calcium-binding protein CML43 [Source:EMBL;Acc:AED95111.1]
AT4G13890	85.6055	6.41963	up	-1.33392	-0.415667	down	-10.9081	-3.44732	down	10.4685	3.38798	up	SHM5	glycine hydroxymethyltransferase [Source:EMBL;Acc:AEE83342.1]
AT3G28510	85.5988	6.41952	up	1.41946	0.505341	up	-1.40948	-0.495159	down	42.7846	5.41902	up	AT3G28510	AAA-type ATPase family protein [Source:EMBL;Acc:AEE77454.1]
AT3G28580	85.0739	6.41064	up	3.4992	1.80702	up	-3.08907	-1.62717	down	7.87047	2.97645	up	AT3G28580	AAA-type ATPase family protein [Source:EMBL;Acc:AEE77462.1]
AT3G11340	81.48	6.34837	up	1.06786	0.094722	up	1.14122	0.19058	up	87.0777	6.44423	up	AT3G11340	UDP-glycosyltransferase-like protein [Source:EMBL;Acc:AEE75032.1]
AT3G61390	80.028	6.32243	up	2.0924	1.06516	up	-6.18657	-2.62914	down	6.18227	2.62814	up	AT3G61390	U-box domain-containing protein 36 [Source:EMBL;Acc:AEE80194.1]
AT2G26400	78.1924	6.28896	up	-2.79278	-1.4817	down	-2.32516	-1.21733	down	93.9178	6.55333	up	ARD	1,2-dihydroxy-3-keto-5-methylthiopentene dioxygenase 1 [Source:EMBL;Acc:AEC07833.1]
AT4G14630	76.8676	6.2643	up	1.4654	0.551292	up	-15.1599	-3.92219	down	3.46013	1.79083	up	GLP9	germin-like protein subfamily 1 member 8 [Source:EMBL;Acc:AEE83469.1]
AT5G19880	74.8711	6.22634	up	-1.93167	-0.949852	down	-21.312	-4.4136	down	6.78615	2.76259	up	AT5G19880	peroxidase 58 [Source:EMBL;Acc:AED92761.1]
AT1G17615	71.7328	6.16456	up	2.08858	1.06252	up	-8.12346	-3.02209	down	4.22792	2.07995	up	AT1G17615	Disease resistance protein (TIR-NBS class) [Source:EMBL;Acc:AEE29614.1]
AT3G10320	71.4559	6.15898	up	4.86199	2.28155	up	-1.05378	-0.075572	down	13.9468	3.80186	up	AT3G10320	Glycosyltransferase family 61 protein [Source:EMBL;Acc:AEE74891.1]
AT5G07650	71.45	6.15886	up	4.4182	2.14346	up	-16.6222	-4.05504	down	-1.02785	-0.0396342	down	AT5G07650	Actin-binding FH2 protein [Source:EMBL;Acc:AED91189.1]
AT5G11210	69.9651	6.12856	up	-1.87164	-0.904306	down	-6.01748	-2.58916	down	21.7616	4.44371	up	GLR2.5	glutamate receptor 2.5 [Source:EMBL;Acc:AED91648.1]
AT1G47890	69.9097	6.12742	up	1.49312	0.578326	up	-3.71931	-1.89504	down	12.5887	3.65406	up	AtRLP7	receptor like protein 7 [Source:EMBL;Acc:AEE32225.1]
AT5G53110	69.4179	6.11723	up	4.91046	2.29586	up	-4.09154	-2.03264	down	3.45512	1.78874	up	AT5G53110	RING/U-box domain-containing protein-like protein [Source:EMBL;Acc:AED96304.1]
AT3G44350	69.0552	6.10968	up	1.05158	0.0725574	up	-6.80109	-2.76577	down	9.65552	3.27135	up	anac061	putative NAC domain-containing protein 61 [Source:EMBL;Acc:AEE77896.1]
AT2G04515	66.3233	6.05144	up	2.7872	1.47882	up	-2.24048	-1.1638	down	10.6208	3.40882	up	AT2G04515	uncharacterized protein [Source:EMBL;Acc:AEC05841.1]
AT2G33080	66.1994	6.04875	up	-1.32373	-0.404609	down	-9.63861	-3.26883	down	9.09158	3.18453	up	RLP28	receptor like protein 28 [Source:EMBL;Acc:AEC08783.1]
AT2G45760	62.7487	5.97151	up	1.8923	0.920144	up	-3.1478	-1.65434	down	10.5343	3.39703	up	BAP2	BON1-associated protein 2 [Source:EMBL;Acc:AEC10598.1]
AT1G13310	59.8703	5.90377	up	1.9165	0.938472	up	-7.65651	-2.93669	down	4.08011	2.02861	up	AT1G13310	Endosomal targeting BRO1-like domain-containing protein [Source:EMBL;Acc:AEE28997.1]
AT3G53150	59.0248	5.88325	up	-3.66176	-1.87254	down	-5.61605	-2.48956	down	38.4852	5.26623	up	UGT73D1	UDP-glucosyl transferase 73D1 [Source:EMBL;Acc:AEE79042.1]
AT3G13610	58.0612	5.8595	up	-3.67807	-1.87895	down	-5.14865	-2.36419	down	41.4775	5.37426	up	AT3G13610	oxidoreductase, 2OG-Fe(II) oxygenase family protein [Source:EMBL;Acc:AEE75382.1]
AT4G21840	57.4925	5.8453	up	1.19994	0.262967	up	-12.6336	-3.65919	down	3.79248	1.92314	up	ATMSRB8	peptide methionine sulfoxide reductase B8 [Source:EMBL;Acc:AEE84510.1]
AT5G02780	55.6242	5.79764	up	2.82305	1.49725	up	-2.00139	-1.00101	down	9.84494	3.29938	up	GSTL1	glutathione transferase lambda 1 [Source:EMBL;Acc:AED90517.1]
AT4G17660	54.8504	5.77743	up	2.22532	1.15401	up	-5.12002	-2.35615	down	4.81412	2.26727	up	AT4G17660	protein kinase family protein [Source:EMBL;Acc:AEE83930.1]
AT4G11655	54.4411	5.76662	up	1.37029	0.454479	up	-15.6766	-3.97054	down	2.53432	1.3416	up	AT4G11655	uncharacterized protein [Source:EMBL;Acc:AEE83035.1]
AT4G10500	53.4397	5.73984	up	-1.82271	-0.866086	down	-7.08135	-2.82402	down	13.7552	3.7819	up	AT4G10500	oxidoreductase, 2OG-Fe(II) oxygenase family protein [Source:EMBL;Acc:AEE82891.1]
AT1G33840	53.0925	5.73043	up	1.23389	0.303217	up	-3.09846	-1.63155	down	13.887	3.79567	up	AT1G33840	uncharacterized protein [Source:EMBL;Acc:AEE31631.1]
AT2G14610	52.307	5.70893	up	-8.80442	-3.13823	down	-4.35185	-2.12163	down	105.825	6.72553	up	PR1	pathogenesis-related protein 1 [Source:EMBL;Acc:AEC06314.1]
AT4G37390	52.0874	5.70286	up	1.49253	0.577765	up	-2.9024	-1.53725	down	12.024	3.58785	up	YDK1	indole-3-acetic acid-amido synthetase GH3.2 [Source:EMBL;Acc:AEE86787.1]
AT1G30850	50.4152	5.65579	up	4.30381	2.10561	up	-11.261	-3.49326	down	1.04024	0.0569165	up	RSH4	protein root hair specific 4 [Source:EMBL;Acc:AEE31285.1]
AT5G47850	49.9706	5.64301	up	2.48092	1.31088	up	-3.15299	-1.65672	down	6.38821	2.67541	up	CCR4	serine/threonine-protein kinase-like protein CCR4 [Source:EMBL;Acc:AED95580.1]
AT5G38250	49.1507	5.61914	up	3.83324	1.93856	up	-1.91595	-0.938059	down	6.69238	2.74252	up	AT5G38250	Protein kinase family protein [Source:EMBL;Acc:AED94286.1]
AT3G11000	48.9215	5.6124	up	1.30419	0.383157	up	-3.77635	-1.91699	down	9.93314	3.31225	up	AT3G11000	DCD (Development and Cell Death) domain protein [Source:EMBL;Acc:AEE74991.1]
AT2G39530	48.7811	5.60825	up	-1.43554	-0.521596	down	-11.0396	-3.46461	down	6.34331	2.66523	up	AT2G39530	UPF0497 membrane protein [Source:EMBL;Acc:AEC09691.1]
AT1G66600	48.6539	5.60448	up	1.38002	0.464687	up	-1.78727	-0.837754	down	19.7262	4.30204	up	WRKY63	putative WRKY transcription factor 63 [Source:EMBL;Acc:AEE34534.1]
AT5G46960	48.4235	5.59764	up	-1.02109	-0.0301164	down	-68.6249	-6.10066	down	-1.3879	-0.472908	down	AT5G46960	plant invertase/pectin methylesterase inhibitor domain-containing protein [Source:EMBL;Acc:AED95452.1]
AT3G45330	46.7751	5.54767	up	-2.02837	-1.02032	down	-2.75196	-1.46046	down	34.4763	5.10753	up	AT3G45330	concanavalin A-like lectin kinase-like protein [Source:EMBL;Acc:AEE78024.1]
AT3G13433	45.6714	5.51322	up	-1.03104	-0.0440993	down	-3.95914	-1.98519	down	11.8937	3.57213	up	AT3G13433	uncharacterized protein [Source:EMBL;Acc:AEE75351.1]
AT5G62480	45.5076	5.50804	up	4.00024	2.00009	up	-7.45265	-2.89775	down	1.52647	0.610195	up	ATGSTU9	glutathione S-transferase tau 9 [Source:EMBL;Acc:AED97612.1]
AT5G22380	44.9369	5.48983	up	4.00166	2.0006	up	-1.70677	-0.771272	down	6.57941	2.71796	up	NAC090	NAC domain-containing protein 90 [Source:EMBL;Acc:AED93020.1]
AT1G56060	44.6506	5.48061	up	1.57592	0.656197	up	-4.25929	-2.09061	down	6.65204	2.7338	up	AT1G56060	uncharacterized protein [Source:EMBL;Acc:AEE33337.1]
AT3G60966	43.7171	5.45013	up	-1.28669	-0.363665	down	-4.45955	-2.1569	down	12.6135	3.65689	up	AT3G60966	protein binding / zinc ion binding protein [Source:EMBL;Acc:AEE80132.1]
AT3G47040	43.6082	5.44653	up	-1.43554	-0.521596	down	-19.1735	-4.26105	down	3.26499	1.70708	up	AT3G47040	Glycosyl hydrolase family protein [Source:EMBL;Acc:AEE78236.1]
AT3G21520	42.8989	5.42287	up	-1.60003	-0.678096	down	-7.19322	-2.84664	down	9.54222	3.25433	up	DMP1	DUF679 domain membrane protein 1 [Source:EMBL;Acc:AEE76519.1]
AT3G48850	42.4455	5.40754	up	-2.52244	-1.33482	down	-4.55515	-2.1875	down	23.5044	4.55486	up	PHT3;2	phosphate transporter 3;2 [Source:EMBL;Acc:AEE78463.1]
AT3G51350	42.1687	5.3981	up	7.4958	2.90608	up	-1.47323	-0.558978	down	3.81859	1.93304	up	AT3G51350	aspartyl protease family protein [Source:EMBL;Acc:AEE78782.1]
AT1G53620	41.951	5.39063	up	-1.92615	-0.945723	down	-7.78065	-2.95989	down	10.3853	3.37646	up	AT1G53620	uncharacterized protein [Source:EMBL;Acc:AEE32970.1]
AT1G74140	41.8402	5.38682	up	1.3726	0.456908	up	-10.4765	-3.38909	down	2.9096	1.54082	up	AT1G74140	Rhomboid-related intramembrane serine protease family protein [Source:EMBL;Acc:AEE35556.1]
AT1G16420	41.744	5.3835	up	2.76831	1.46901	up	-1.94598	-0.960498	down	7.74889	2.95399	up	MC8	metacaspase 8 [Source:EMBL;Acc:AEE29449.1]
AT3G11640	41.5864	5.37804	up	1.98851	0.991687	up	-9.7911	-3.29147	down	2.13596	1.09488	up	AT3G11640	uncharacterized protein [Source:EMBL;Acc:AEE75078.1]
AT4G11170	40.3765	5.33544	up	-1.04843	-0.0682364	down	-1.62346	-0.699068	down	26.0753	4.70461	up	AT4G11170	putative disease resistance protein [Source:EMBL;Acc:AEE82980.1]
AT4G10860	40.2032	5.32924	up	-12.7593	-3.67348	down	-151.316	-7.24142	down	3.39003	1.7613	up	AT4G10860	uncharacterized protein [Source:EMBL;Acc:AEE82937.1]
AT2G29470	40.0595	5.32407	up	-1.01221	-0.017513	down	-1.71031	-0.774255	down	23.7085	4.56733	up	ATGSTU3	glutathione S-transferase tau 3 [Source:EMBL;Acc:AEC08258.1]
AT1G09080	39.793	5.31444	up	1.15808	0.211736	up	-5.66976	-2.50329	down	6.06042	2.59942	up	BIP3	Hsp70 protein BiP chaperone BIP-L [Source:EMBL;Acc:AEE28392.1]
AT2G44240	39.7444	5.31268	up	-9.06732	-3.18068	down	-34.4755	-5.1075	down	10.4531	3.38586	up	AT2G44240	uncharacterized protein [Source:EMBL;Acc:AEC10395.1]
AT2G44390	39.4622	5.3024	up	1.54028	0.62319	up	-4.09082	-2.03239	down	6.26285	2.64682	up	AT2G44390	cysteine/histidine-rich C1 domain-containing protein [Source:EMBL;Acc:AEC10415.1]
AT1G57570	39.341	5.29796	up	-1	0	down	-39.341	-5.29796	down	-1	0	down	AT1G57570	mannose-binding lectin-like protein [Source:EMBL;Acc:AEE33437.1]
AT5G52730	38.8348	5.27928	up	1.48007	0.565666	up	-5.20784	-2.38069	down	5.03826	2.33293	up	AT5G52730	copper transport family protein [Source:EMBL;Acc:AED96254.1]
AT4G00700	38.7922	5.27769	up	-1.1048	-0.143788	down	-4.4	-2.1375	down	9.74038	3.28398	up	AT4G00700	C2 calcium/lipid-binding and phosphoribosyltransferase C-terminal domain-containing protein [Source:EMBL;Acc:AEE81923.1]
AT4G35180	38.0436	5.24958	up	-1.62337	-0.698992	down	1.03615	0.0512266	up	63.9912	5.9998	up	LHT7	LYS/HIS transporter 7 [Source:EMBL;Acc:AEE86477.1]
AT5G13080	37.4096	5.22534	up	-1.94833	-0.962239	down	-1.46464	-0.550546	down	49.764	5.63703	up	WRKY75	putative WRKY transcription factor 75 [Source:EMBL;Acc:AED91848.1]
AT3G02480	37.1212	5.21417	up	1.9775	0.983676	up	5.27605	2.39946	up	99.041	6.62995	up	AT3G02480	Late embryogenesis abundant protein (LEA) family protein [Source:EMBL;Acc:AEE73816.1]
AT1G21245	36.3869	5.18535	up	2.7496	1.45922	up	-1.65998	-0.731166	down	7.97211	2.99496	up	AT1G21245	leucine-rich repeat receptor-like protein kinase [Source:EMBL;Acc:AEE30078.1]
AT1G78710	36.131	5.17517	up	-1	0	down	-36.131	-5.17517	down	-1	0	down	TBL42	trichome birefringence-like 42 [Source:EMBL;Acc:AEE36141.1]
AT1G05340	34.8514	5.12315	up	2.99115	1.5807	up	-3.10489	-1.63454	down	3.75263	1.9079	up	AT1G05340	uncharacterized protein [Source:EMBL;Acc:AEE27827.1]
AT4G05540	34.8188	5.1218	up	-1.28337	-0.35994	down	-5.18824	-2.37524	down	8.61286	3.10649	up	AT4G05540	DNA helicase domain-containing protein [Source:EMBL;Acc:AEE82533.1]
AT1G53100	34.7406	5.11855	up	1.01198	0.0171804	up	-5.19266	-2.37647	down	6.61113	2.7249	up	AT1G53100	Core-2/I-branching beta-1,6-N-acetylglucosaminyltransferase-like protein [Source:EMBL;Acc:AEE32890.1]
AT1G14540	34.1021	5.09179	up	2.02568	1.01841	up	-1.51149	-0.595972	down	11.1379	3.47741	up	AT1G14540	peroxidase 4 [Source:EMBL;Acc:AEE29178.1]
AT5G66890	33.6853	5.07405	up	1.20314	0.266803	up	-4.49813	-2.16933	down	6.22433	2.63792	up	AT5G66890	putative disease resistance protein [Source:EMBL;Acc:AED98275.1]
AT2G43570	33.3598	5.06004	up	-4.06958	-2.02488	down	-9.07574	-3.18202	down	14.9586	3.9029	up	CHI	chitinase class 4-like protein [Source:EMBL;Acc:AEC10291.1]
AT3G48640	33.2793	5.05655	up	3.18469	1.67115	up	-1.83973	-0.879494	down	5.68007	2.50591	up	AT3G48640	uncharacterized protein [Source:EMBL;Acc:AEE78440.1]
AT5G26690	32.9922	5.04405	up	1.54247	0.62524	up	-3.26935	-1.70901	down	6.54235	2.70981	up	AT5G26690	heavy-metal-associated domain-containing protein [Source:EMBL;Acc:AED93575.1]
AT3G13435	32.9574	5.04253	up	1.82922	0.871231	up	-1.88846	-0.917214	down	9.54064	3.25409	up	AT3G13435	uncharacterized protein [Source:EMBL;Acc:AEE75352.1]
AT5G44585	32.9108	5.04049	up	-2.35953	-1.2385	down	-6.06679	-2.60093	down	12.7999	3.67806	up	AT5G44585	uncharacterized protein [Source:EMBL;Acc:AED95135.1]
AT3G09960	31.6757	4.98531	up	-2.04215	-1.03009	down	-4.17648	-2.06229	down	15.4883	3.95311	up	AT3G09960	calcineurin-like metallo-phosphoesterase-like protein [Source:EMBL;Acc:AEE74841.1]
AT5G58080	31.625	4.98299	up	1.87173	0.904373	up	-18.2578	-4.19044	down	-1.08059	-0.111826	down	ARR18	response regulator 18 [Source:EMBL;Acc:AED96995.1]
AT2G13810	31.5831	4.98108	up	-5.96315	-2.57607	down	-6.83387	-2.7727	down	27.5589	4.78445	up	ALD1	AGD2-like defense response protein 1 [Source:EMBL;Acc:AEC06261.1]
AT1G01480	31.4374	4.97441	up	1.76249	0.817615	up	-2.24319	-1.16555	down	7.95158	2.99124	up	ACS2	1-aminocyclopropane-1-carboxylate synthase 2 [Source:EMBL;Acc:AEE27294.1]
AT4G05030	30.9763	4.95309	up	1.12125	0.16511	up	-5.22644	-2.38583	down	5.28592	2.40215	up	AT4G05030	putative copper transport protein [Source:EMBL;Acc:AEE82462.1]
AT4G37070	30.5596	4.93355	up	2.45266	1.29435	up	-2.37239	-1.24634	down	5.25198	2.39286	up	AtPLAIVA	patatin-like protein [Source:EMBL;Acc:AEE86746.1]
AT1G57650	29.5623	4.88569	up	14.4636	3.85436	up	1.05824	0.0816628	up	2.16294	1.11299	up	AT1G57650	ATP binding protein [Source:EMBL;Acc:AEE33448.1]
AT2G29100	29.1328	4.86457	up	-2.22307	-1.15255	down	-3.77828	-1.91773	down	17.1412	4.0994	up	ATGLR2.9	glutamate receptor 2.9 [Source:EMBL;Acc:AEC08211.1]
AT5G48290	28.2614	4.82076	up	-1.9219	-0.942533	down	-14.8075	-3.88825	down	3.66813	1.87504	up	AT5G48290	heavy metal transport/detoxification domain-containing protein [Source:EMBL;Acc:AED95647.1]
AT5G22545	28.2009	4.81767	up	1.46437	0.550277	up	-8.28701	-3.05085	down	2.32388	1.21654	up	AT5G22545	uncharacterized protein [Source:EMBL;Acc:AED93039.1]
AT5G44990	28.0951	4.81225	up	-1.44347	-0.529545	down	-2.73242	-1.45018	down	14.842	3.89161	up	AT5G44990	Glutathione S-transferase family protein [Source:EMBL;Acc:AED95186.1]
AT1G55790	27.9142	4.80293	up	-8.22173	-3.03944	down	-11.3799	-3.50841	down	20.1675	4.33396	up	AT1G55790	uncharacterized protein [Source:EMBL;Acc:AEE33297.1]
AT1G47980	27.7766	4.7958	up	-1	0	down	-13.8658	-3.79345	down	2.00325	1.00234	up	AT1G47980	uncharacterized protein [Source:EMBL;Acc:AEE32234.1]
AT1G61080	27.7595	4.79491	up	-1.10989	-0.15041	down	-53.5063	-5.74164	down	-1.73666	-0.796314	down	AT1G61080	hydroxyproline-rich glycoprotein-like protein [Source:EMBL;Acc:AEE33775.1]
AT1G08860	27.4553	4.77902	up	-5.09699	-2.34965	down	-22.9551	-4.52074	down	6.09623	2.60792	up	BON3	protein BONZAI 3 [Source:EMBL;Acc:AEE28360.1]
AT5G48400	27.3148	4.77161	up	-2.40735	-1.26745	down	-2.25981	-1.1762	down	29.0981	4.86285	up	ATGLR1.2	glutamate receptor 1.2 [Source:EMBL;Acc:AED95665.1]
AT3G15536	26.7988	4.7441	up	-1.82101	-0.864739	down	-6.77855	-2.76098	down	7.19932	2.84786	up	AT3G15536	Unknown gene.[Source:TAIR;Acc:AT3G15536]
AT1G05880	26.7689	4.74249	up	1.37154	0.455801	up	-4.65583	-2.21904	down	4.19203	2.06765	up	ARI12	putative E3 ubiquitin-protein ligase ARI12 [Source:EMBL;Acc:AEE27910.1]
AT1G65610	26.5921	4.73293	up	-2.19004	-1.13096	down	-2.88985	-1.53099	down	20.1526	4.33289	up	ATGH9A2	endoglucanase 7 [Source:EMBL;Acc:AEE34400.1]
AT3G12910	26.3904	4.72194	up	1.33112	0.412636	up	-1.98185	-0.986849	down	10.0037	3.32246	up	AT3G12910	no apical meristem domain-containing transcriptional regulator [Source:EMBL;Acc:AEE75259.1]
AT3G24900	25.9637	4.69842	up	-1.00575	-0.00827098	down	-4.78498	-2.25851	down	5.45727	2.44818	up	AtRLP39	receptor like protein 39 [Source:EMBL;Acc:AEE76960.1]
AT5G11920	25.7112	4.68433	up	1.95535	0.967427	up	-1.85727	-0.893184	down	7.07983	2.82371	up	AtcwINV6	beta-fructofuranosidase, insoluble isoenzyme CWINV6 [Source:EMBL;Acc:AED91740.1]
AT2G45570	25.3595	4.66445	up	1.60851	0.685729	up	-1.37936	-0.464	down	11.4298	3.51472	up	CYP76C2	cytochrome P450 76C2 [Source:EMBL;Acc:AEC10572.1]
AT1G19250	25.3486	4.66383	up	-2.21447	-1.14696	down	-3.3936	-1.76282	down	16.5411	4.04798	up	FMO1	putative flavin-containing monooxygenase 1 [Source:EMBL;Acc:AEE29823.1]
AT5G09470	25.1677	4.6535	up	2.37981	1.25085	up	-5.88213	-2.55634	down	1.79791	0.846317	up	DIC3	dicarboxylate carrier 3 [Source:EMBL;Acc:AED91400.1]
AT1G13550	25.0766	4.64827	up	-2.46753	-1.30307	down	-2.08601	-1.06075	down	29.6629	4.89059	up	AT1G13550	uncharacterized protein [Source:EMBL;Acc:AEE29032.1]
AT2G19190	24.8496	4.63515	up	-1.2976	-0.375845	down	-2.9539	-1.56262	down	10.916	3.44837	up	FRK1	senescence-induced receptor-like serine/threonine-protein kinase [Source:EMBL;Acc:AEC06856.1]
AT4G04540	24.5316	4.61657	up	1.98657	0.990279	up	-1.76995	-0.823708	down	6.97688	2.80258	up	CRK39	putative cysteine-rich receptor-like protein kinase 39 [Source:EMBL;Acc:AEE82397.1]
AT1G32350	24.3198	4.60406	up	-4.4141	-2.14212	down	-5.90831	-2.56274	down	18.1694	4.18344	up	AOX1D	alternative oxidase 3 [Source:EMBL;Acc:AEE31467.1]
AT2G37440	24.1671	4.59497	up	1.05925	0.0830475	up	-8.02471	-3.00445	down	2.84312	1.50747	up	AT2G37440	endonuclease/exonuclease/phosphatase domain-containing protein [Source:EMBL;Acc:AEC09400.1]
AT4G39610	24.1047	4.59124	up	2.44082	1.28737	up	-2.77859	-1.47435	down	3.55419	1.82952	up	AT4G39610	uncharacterized protein [Source:EMBL;Acc:AEE87093.1]
AT1G14880	24.0485	4.58787	up	-1.8749	-0.906812	down	-2.21205	-1.14538	down	20.3831	4.3493	up	PCR1	cadmium resistance protein 1 [Source:EMBL;Acc:AEE29238.1]
AT2G18660	23.906	4.5793	up	-1.73316	-0.793402	down	-6.12788	-2.61539	down	6.76138	2.75732	up	PNP-A	EG45-like domain-containing protein 2 [Source:EMBL;Acc:AEC06790.1]
AT1G13520	23.6909	4.56626	up	-1.51012	-0.594663	down	-2.80832	-1.48971	down	12.7393	3.67122	up	AT1G13520	uncharacterized protein [Source:EMBL;Acc:AEE29029.1]
AT1G11990	23.684	4.56584	up	46.2574	5.53161	up	1.70612	0.770723	up	-1.14476	-0.195051	down	AT1G11990	O-fucosyltransferase family protein [Source:EMBL;Acc:AEE28824.1]
AT3G30120	23.3262	4.54388	up	8.92136	3.15726	up	2.35096	1.23325	up	6.14691	2.61986	up	AT3G30120	pseudogene.[Source:TAIR;Acc:AT3G30120]
AT1G65690	23.0503	4.52672	up	1.78107	0.832746	up	-3.00467	-1.58721	down	4.30724	2.10676	up	AT1G65690	late embryogenesis abundant (LEA) hydroxyproline-rich glycoprotein [Source:EMBL;Acc:AEE34412.1]
AT2G42480	22.7179	4.50576	up	-1.12068	-0.164378	down	-7.9518	-2.99128	down	3.20174	1.67885	up	AT2G42480	TRAF-like family protein [Source:EMBL;Acc:AEC10125.1]
AT3G29000	22.1368	4.46837	up	4.91615	2.29753	up	-1.45877	-0.54475	down	3.08677	1.6261	up	AT3G29000	putative calcium-binding protein CML30 [Source:EMBL;Acc:AEE77519.1]
AT4G30430	22.1312	4.46801	up	1.45372	0.539746	up	-2.48152	-1.31122	down	6.13492	2.61704	up	TET9	tetraspanin9 [Source:EMBL;Acc:AEE85764.1]
AT5G40010	22.0169	4.46054	up	-2.07483	-1.053	down	-6.87785	-2.78196	down	6.64181	2.73158	up	AATP1	AAA-ATPase 1 [Source:EMBL;Acc:AED94501.1]
AT3G04070	21.9714	4.45755	up	1.86622	0.900115	up	-1.19786	-0.260463	down	9.82853	3.29698	up	NAC047	NAC domain containing protein 47 [Source:EMBL;Acc:AEE74033.1]
AT3G21080	21.9693	4.45742	up	2.09387	1.06617	up	-2.87684	-1.52448	down	3.64714	1.86676	up	AT3G21080	ABC transporter-like protein [Source:EMBL;Acc:AEE76458.1]
AT3G46280	21.9399	4.45548	up	1.4774	0.563065	up	1.37421	0.458602	up	20.4074	4.35102	up	AT3G46280	protein kinase-like protein [Source:EMBL;Acc:AEE78142.1]
AT1G66960	21.9362	4.45524	up	-17.1518	-4.10029	down	-6.8538	-2.7769	down	54.8958	5.77862	up	AT1G66960	lupeol synthase 5 [Source:EMBL;Acc:AEE34578.1]
AT1G75040	21.8522	4.44971	up	-1.86915	-0.902382	down	-7.63375	-2.93239	down	5.35059	2.4197	up	PR5	pathogenesis-related protein 5 [Source:EMBL;Acc:AEE35665.1]
AT1G66870	21.6115	4.43373	up	1.03487	0.0494437	up	-35.5139	-5.15031	down	-1.70058	-0.766027	down	AT1G66870	carbohydrate-binding X8 domain-containing protein [Source:EMBL;Acc:AEE34566.1]
AT5G59220	21.4799	4.42492	up	4.31445	2.10918	up	-1.91315	-0.935949	down	2.60231	1.37979	up	HAI1	protein phosphatase [Source:EMBL;Acc:AED97159.1]
AT1G07900	21.428	4.42142	up	2.32401	1.21662	up	-5.33552	-2.41563	down	1.72809	0.789176	up	LBD1	LOB domain-containing protein 1 [Source:EMBL;Acc:AEE28208.1]
AT5G14490	21.3015	4.41288	up	2.10555	1.0742	up	-1.10783	-0.147743	down	9.13206	3.19094	up	anac085	NAC domain containing protein 85 [Source:EMBL;Acc:AED92040.1]
AT4G25845	21.297	4.41258	up	1.74221	0.800915	up	-3.88587	-1.95824	down	3.14579	1.65342	up	AT4G25845	uncharacterized protein [Source:EMBL;Acc:AEE85122.1]
AT3G13950	21.0941	4.39877	up	-1.15281	-0.205157	down	-3.13748	-1.64961	down	7.75063	2.95431	up	AT3G13950	uncharacterized protein [Source:EMBL;Acc:AEE75444.1]
AT5G22540	21.0737	4.39737	up	-1.17067	-0.227338	down	-2.25214	-1.1713	down	10.9542	3.45341	up	AT5G22540	uncharacterized protein [Source:EMBL;Acc:AED93038.1]
AT4G27220	20.8559	4.38238	up	17.3654	4.11814	up	2.07448	1.05275	up	2.49146	1.31699	up	AT4G27220	NB-ARC domain-containing disease resistance protein [Source:EMBL;Acc:AEE85312.1]
AT2G04450	20.796	4.37823	up	-1.14375	-0.193775	down	-2.82152	-1.49647	down	8.43001	3.07553	up	ATNUDT6	nudix hydrolase 6 [Source:EMBL;Acc:AEC05837.1]
AT1G13830	20.7719	4.37656	up	-1.18618	-0.246325	down	-3.1918	-1.67437	down	7.71953	2.94851	up	AT1G13830	carbohydrate-binding X8 domain-containing protein [Source:EMBL;Acc:AEE29073.1]
AT1G50400	20.5678	4.36231	up	4.2618	2.09146	up	-1.123	-0.167353	down	4.29751	2.1035	up	AT1G50400	mitochondrial import receptor subunit TOM40 [Source:EMBL;Acc:AEE32544.1]
AT3G60470	20.3377	4.34609	up	1.71159	0.775334	up	-2.63224	-1.39629	down	4.51416	2.17446	up	AT3G60470	uncharacterized protein [Source:EMBL;Acc:AEE80065.1]
AT4G30640	20.0163	4.3231	up	2.83182	1.50173	up	-2.27424	-1.18539	down	3.10799	1.63598	up	AT4G30640	putative F-box/LRR-repeat protein 19 [Source:EMBL;Acc:AEE85789.1]
AT1G13540	19.9928	4.32141	up	5.5251	2.466	up	-1.54762	-0.630049	down	2.33814	1.22536	up	AT1G13540	uncharacterized protein [Source:EMBL;Acc:AEE29031.1]
AT3G55700	19.7879	4.30655	up	-7.90621	-2.98299	down	-23.9195	-4.58011	down	6.5406	2.70942	up	AT3G55700	UDP-glycosyltransferase-like protein [Source:EMBL;Acc:AEE79424.1]
AT3G51860	19.6823	4.29883	up	-1.20257	-0.266126	down	-6.79549	-2.76458	down	3.48311	1.80037	up	CAX3	vacuolar cation/proton exchanger 3 [Source:EMBL;Acc:AEE78853.1]
AT4G05497	19.5402	4.28837	up	7.73545	2.95149	up	-2.17266	-1.11947	down	1.16265	0.217422	up	AT4G05497	putative F-box/LRR-repeat protein 9 [Source:EMBL;Acc:AEE82528.1]
AT5G24200	19.4389	4.28088	up	-1.60643	-0.68386	down	-4.48784	-2.16602	down	6.95821	2.79872	up	AT5G24200	alpha/beta-hydrolase domain-containing protein [Source:EMBL;Acc:AED93270.1]
AT1G33960	19.3283	4.27264	up	-1.56966	-0.650453	down	-4.28959	-2.10084	down	7.07268	2.82226	up	AIG1	protein AIG1 [Source:EMBL;Acc:AEE31647.1]
AT2G43000	19.2538	4.26707	up	-2.92679	-1.54932	down	-4.45061	-2.154	down	12.6616	3.66239	up	NAC042	NAC domain-containing protein 42 [Source:EMBL;Acc:AEC10196.1]
AT1G21240	19.1965	4.26277	up	1.51086	0.595372	up	-2.16013	-1.11112	down	5.88189	2.55628	up	WAK3	wall-associated receptor kinase 3 [Source:EMBL;Acc:AEE30077.1]
AT1G51890	18.959	4.24481	up	1.12139	0.165286	up	-2.36247	-1.2403	down	7.15635	2.83922	up	AT1G51890	putative leucine-rich repeat protein kinase [Source:EMBL;Acc:AEE32729.1]
AT3G54150	18.8651	4.23765	up	1.75763	0.813632	up	-1.9878	-0.99117	down	5.39958	2.43285	up	AT3G54150	S-adenosyl-L-methionine-dependent methyltransferase-like protein [Source:EMBL;Acc:AEE79193.1]
AT3G57260	18.7555	4.22924	up	-2.35253	-1.23421	down	-11.7645	-3.55636	down	3.75052	1.90709	up	BGL2	glucan endo-1,3-beta-D-glucosidase [Source:EMBL;Acc:AEE79633.1]
AT5G22520	18.6133	4.21827	up	2.32682	1.21836	up	-2.54952	-1.35022	down	3.13764	1.64968	up	AT5G22520	uncharacterized protein [Source:EMBL;Acc:AED93036.1]
AT1G69930	18.5513	4.21345	up	-1.3663	-0.450276	down	-1.6074	-0.684725	down	15.7688	3.979	up	ATGSTU11	glutathione S-transferase TAU 11 [Source:EMBL;Acc:AEE34999.1]
AT1G57630	18.4481	4.2054	up	1.35811	0.441597	up	-3.16508	-1.66224	down	4.29175	2.10156	up	AT1G57630	Toll-Interleukin-Resistance domain-containing protein [Source:EMBL;Acc:AEE33446.1]
AT2G34500	18.3415	4.19704	up	-1.23605	-0.305739	down	1.01686	0.024122	up	23.0533	4.5269	up	CYP710A1	cytochrome P450, family 710, subfamily A [Source:EMBL;Acc:AEC08982.1]
AT1G04600	18.315	4.19495	up	-1.04452	-0.0628346	down	-6.53855	-2.70897	down	2.92576	1.54881	up	XIA	myosin XI A [Source:EMBL;Acc:AEE27720.1]
AT2G44400	17.9594	4.16667	up	2.35927	1.23834	up	-1.2711	-0.346076	down	5.98873	2.58225	up	AT2G44400	cysteine/histidine-rich C1 domain-containing protein [Source:EMBL;Acc:AEC10416.1]
AT5G52720	17.9179	4.16333	up	-2.72243	-1.44489	down	-2.26231	-1.1778	down	21.5621	4.43043	up	AT5G52720	copper transport family protein [Source:EMBL;Acc:AED96253.1]
AT3G25010	17.9146	4.16307	up	-1.34907	-0.43197	down	-4.80428	-2.26432	down	5.03056	2.33072	up	AtRLP41	receptor like protein 41 [Source:EMBL;Acc:AEE76964.1]
AT1G65360	17.8598	4.15865	up	1.90475	0.929601	up	-2.40283	-1.26473	down	3.90227	1.96431	up	AGL23	protein agamous-like 23 [Source:EMBL;Acc:AEE34365.1]
AT4G09300	17.8313	4.15634	up	1.11478	0.156753	up	-2.39468	-1.25983	down	6.67957	2.73975	up	AT4G09300	LisH and RanBPM domain-containing protein [Source:EMBL;Acc:AEE82740.1]
AT5G55450	17.7628	4.15079	up	-2.00178	-1.00129	down	-4.78921	-2.25979	down	7.42447	2.89229	up	AT5G55450	bifunctional inhibitor/lipid-transfer protein/seed storage 2S albumin-like protein [Source:EMBL;Acc:AED96630.1]
AT5G64000	17.71	4.14649	up	-1.06971	-0.0972158	down	-5.97517	-2.57898	down	3.17054	1.66473	up	SAL2	SAL2 phosphatase [Source:EMBL;Acc:AED97828.1]
AT2G44370	17.7039	4.146	up	4.15994	2.05656	up	-1.06047	-0.0847071	down	4.01313	2.00473	up	AT2G44370	cysteine/histidine-rich C1 domain-containing protein [Source:EMBL;Acc:AEC10413.1]
AT1G76470	17.3119	4.11369	up	-1.99367	-0.995428	down	-4.19841	-2.06984	down	8.22077	3.03927	up	AT1G76470	Rossmann-fold NAD(P)-binding domain-containing protein [Source:EMBL;Acc:AEE35846.1]
AT5G25260	17.2411	4.10778	up	1.13159	0.178346	up	-2.23764	-1.16198	down	6.80905	2.76745	up	AT5G25260	Flotillin-like protein 2 [Source:EMBL;Acc:AED93418.1]
AT4G28556	17.2319	4.10701	up	3.00913	1.58935	up	-3.67082	-1.8761	down	1.56002	0.641565	up	RIC7	PAK-box/P21-Rho-binding family protein [Source:EMBL;Acc:AEE85505.1]
AT4G37010	17.1535	4.10043	up	-2.00861	-1.0062	down	-2.31223	-1.20928	down	14.9011	3.89735	up	CEN2	calcium-binding protein CML19 [Source:EMBL;Acc:AEE86734.1]
AT5G16900	17.0308	4.09007	up	-2.31777	-1.21274	down	-3.12851	-1.64547	down	12.6174	3.65734	up	AT5G16900	putative LRR receptor-like serine/threonine-protein kinase [Source:EMBL;Acc:AED92356.1]
AT3G50770	16.6969	4.06151	up	-1.5931	-0.671834	down	-6.35472	-2.66783	down	4.18584	2.06552	up	CML41	putative calcium-binding protein CML41 [Source:EMBL;Acc:AEE78708.1]
AT4G19970	16.588	4.05207	up	1.27541	0.350963	up	-3.12443	-1.64359	down	4.16269	2.05751	up	AT4G19970	uncharacterized protein [Source:EMBL;Acc:AEE84253.1]
AT1G35230	16.5413	4.048	up	1.07707	0.107111	up	-3.19179	-1.67436	down	4.81163	2.26653	up	AGP5	arabinogalactan protein 5 [Source:EMBL;Acc:AEE31770.1]
AT3G61198	16.0513	4.00462	up	-3.85689	-1.94744	down	-3.25945	-1.70463	down	18.9934	4.24742	up	AT3G61198	other RNA.[Source:TAIR;Acc:AT3G61198]
AT2G27660	15.9852	3.99866	up	1.1351	0.182814	up	-1.82019	-0.864088	down	7.73694	2.95176	up	AT2G27660	cysteine/histidine-rich C1 domain-containing protein [Source:EMBL;Acc:AEC08023.1]
AT3G46090	15.9758	3.99781	up	1.69103	0.757899	up	-2.56615	-1.35961	down	3.68153	1.88031	up	ZAT7	C2H2 and C2HC zinc finger-containing protein [Source:EMBL;Acc:AEE78112.1]
AT5G57220	15.858	3.98714	up	2.113	1.07929	up	-1.4885	-0.573864	down	5.04196	2.33398	up	CYP81F2	cytochrome P450, family 81, subfamily F, polypeptide 2 [Source:EMBL;Acc:AED96867.1]
AT3G29250	15.7694	3.97905	up	-5.96679	-2.57696	down	-3.06313	-1.61501	down	30.7178	4.941	up	AT3G29250	Rossmann-fold NAD(P)-binding domain-containing protein [Source:EMBL;Acc:AEE77557.1]
AT1G78780	15.6478	3.96789	up	1.30142	0.380091	up	-7.27423	-2.86279	down	1.65291	0.725004	up	AT1G78780	pathogenesis-related protein [Source:EMBL;Acc:AEE36151.1]
AT5G26170	15.5546	3.95927	up	1.18336	0.242893	up	-2.85448	-1.51323	down	4.60483	2.20315	up	WRKY50	putative WRKY transcription factor 50 [Source:EMBL;Acc:AED93532.1]
AT1G65483	15.3345	3.93871	up	-16.4231	-4.03766	down	-251.84	-7.97637	down	-1	0	down	AT1G65483	uncharacterized protein [Source:EMBL;Acc:AEE34384.1]
AT1G36622	15.1038	3.91684	up	2.18354	1.12667	up	-3.17887	-1.66852	down	2.17596	1.12165	up	AT1G36622	uncharacterized protein [Source:EMBL;Acc:AEE31868.1]
AT3G07600	14.9654	3.90356	up	-1.37766	-0.462216	down	-1.62799	-0.703093	down	12.6642	3.66269	up	AT3G07600	heavy-metal-associated domain-containing protein [Source:EMBL;Acc:AEE74572.1]
AT4G11890	14.84	3.89142	up	-1.40771	-0.493349	down	-3.83845	-1.94052	down	5.44241	2.44425	up	AT4G11890	protein kinase family protein [Source:EMBL;Acc:AEE83066.1]
AT4G04500	14.8306	3.89051	up	-1.10438	-0.143237	down	-4.24481	-2.0857	down	3.85851	1.94804	up	CRK37	cysteine-rich receptor-like protein kinase 37 [Source:EMBL;Acc:AEE82395.1]
AT5G56960	14.7259	3.88028	up	-1.57823	-0.658307	down	-2.80024	-1.48555	down	8.2996	3.05304	up	AT5G56960	putative transcription factor bHLH041 [Source:EMBL;Acc:AED96827.1]
AT3G26830	14.6593	3.87375	up	-4.98345	-2.31715	down	-1.99224	-0.994389	down	36.6694	5.1965	up	PAD3	cytochrome P450 71B15 [Source:EMBL;Acc:AEE77220.1]
AT1G04980	14.6182	3.8697	up	1.33006	0.411494	up	-3.11242	-1.63804	down	3.53121	1.82016	up	ATPDI10	protein disulfide-isomerase A6 [Source:EMBL;Acc:AEE27773.1]
AT5G01900	14.6058	3.86847	up	1.51582	0.6001	up	2.4985	1.32106	up	24.0745	4.58943	up	WRKY62	putative WRKY transcription factor 62 [Source:EMBL;Acc:AED90407.1]
AT5G22530	14.5326	3.86122	up	-1.20407	-0.267924	down	-1.82014	-0.864048	down	9.61372	3.26509	up	AT5G22530	uncharacterized protein [Source:EMBL;Acc:AED93037.1]
AT5G52760	14.521	3.86007	up	-1.04134	-0.0584379	down	-2.47929	-1.30993	down	6.09905	2.60859	up	AT5G52760	copper transport family protein [Source:EMBL;Acc:AED96257.1]
AT4G08555	14.1826	3.82605	up	2.28298	1.19092	up	-2.10497	-1.0738	down	2.95125	1.56133	up	AT4G08555	uncharacterized protein [Source:EMBL;Acc:AEE82657.1]
AT1G21525	14.0932	3.81693	up	1.31291	0.392771	up	-3.26412	-1.70669	down	3.28857	1.71746	up	AT1G21525	pseudogene.[Source:TAIR;Acc:AT1G21525]
AT1G04490	14.0323	3.81068	up	1.50896	0.593558	up	-1.85716	-0.893099	down	5.00725	2.32402	up	AT1G04490	uncharacterized protein [Source:EMBL;Acc:AEE27704.1]
AT4G24000	13.8804	3.79497	up	-2.29316	-1.19734	down	-1.20288	-0.266491	down	26.4615	4.72582	up	CSLG2	cellulose synthase-like protein G2 [Source:EMBL;Acc:AEE84838.1]
AT1G30190	13.8688	3.79378	up	5.17359	2.37117	up	-1.10952	-0.149933	down	2.41609	1.27268	up	AT1G30190	uncharacterized protein [Source:EMBL;Acc:AEE31189.1]
AT2G32130	13.7478	3.78113	up	1.03658	0.0518327	up	-2.44352	-1.28896	down	5.42768	2.44034	up	AT2G32130	uncharacterized protein [Source:EMBL;Acc:AEC08638.1]
AT1G51860	13.7116	3.77732	up	-1.53145	-0.614901	down	-3.47003	-1.79495	down	6.05142	2.59727	up	AT1G51860	putative LRR receptor-like serine/threonine-protein kinase [Source:EMBL;Acc:AEE32726.1]
AT3G14380	13.6848	3.7745	up	26.8629	4.74755	up	2.14526	1.10115	up	1.09286	0.128108	up	AT3G14380	uncharacterized protein [Source:EMBL;Acc:AEE75510.1]
AT3G57950	13.6175	3.76739	up	-1.71819	-0.78089	down	-5.49462	-2.45802	down	4.25826	2.09026	up	AT3G57950	uncharacterized protein [Source:EMBL;Acc:AEE79722.1]
AT3G51330	13.5269	3.75776	up	1.1565	0.209759	up	-2.56061	-1.35649	down	4.56784	2.19151	up	AT3G51330	aspartyl protease family protein [Source:EMBL;Acc:AEE78780.1]
AT5G22570	13.3286	3.73645	up	2.16786	1.11627	up	1.46345	0.549369	up	8.99767	3.16955	up	WRKY38	putative WRKY transcription factor 38 [Source:EMBL;Acc:AED93044.1]
AT1G56550	13.306	3.734	up	-1.36738	-0.45141	down	-3.30833	-1.7261	down	5.49953	2.45931	up	RXGT1	rhamnogalacturonan II specific xylosyltransferase [Source:EMBL;Acc:AEE33406.1]
AT1G73810	13.2906	3.73234	up	-1.2372	-0.307073	down	-2.50104	-1.32253	down	6.5745	2.71688	up	AT1G73810	core-2/I-branching beta-1,6-N-acetylglucosaminyltransferase-like protein [Source:EMBL;Acc:AEE35511.1]
AT4G23150	13.2772	3.73088	up	-1.33605	-0.417976	down	-4.22478	-2.07888	down	4.19881	2.06998	up	CRK7	cysteine-rich receptor-like protein kinase 7 [Source:EMBL;Acc:AEE84716.1]
AT3G17690	13.1617	3.71827	up	1.27484	0.350317	up	-2.52721	-1.33755	down	4.08521	2.03041	up	ATCNGC19	cyclic nucleotide gated channel 19 [Source:EMBL;Acc:AEE75993.1]
AT4G23610	13.052	3.7062	up	1.42694	0.512926	up	-2.10522	-1.07397	down	4.34482	2.1193	up	AT4G23610	late embryogenesis abundant hydroxyproline-rich glycoprotein [Source:EMBL;Acc:AEE84784.1]
AT2G04495	13.0323	3.70402	up	-1.07035	-0.0980895	down	-3.3599	-1.74842	down	4.15166	2.05369	up	AT2G04495	uncharacterized protein [Source:EMBL;Acc:AEC05839.1]
AT1G01680	12.9953	3.69992	up	-1.20412	-0.267984	down	-3.05042	-1.60901	down	5.12977	2.35889	up	ATPUB54	U-box domain-containing protein 54 [Source:EMBL;Acc:AEE27321.1]
AT3G25882	12.9711	3.69723	up	-1.70162	-0.766909	down	-1.37834	-0.462928	down	16.0134	4.00121	up	NIMIN-2	NIM1-interacting 2 protein [Source:EMBL;Acc:AEE77083.1]
AT5G41730	12.8882	3.68798	up	1.4425	0.528575	up	-2.02682	-1.01922	down	4.4082	2.14019	up	AT5G41730	protein kinase-like protein [Source:EMBL;Acc:AED94717.1]
AT1G02230	12.8679	3.6857	up	6.51991	2.70485	up	1.84466	0.883359	up	3.64068	1.86421	up	ANAC004	NAC domain-containing protein 4 [Source:EMBL;Acc:AEE27405.1]
AT2G45220	12.829	3.68134	up	-1.37931	-0.463943	down	-2.80941	-1.49027	down	6.29853	2.65502	up	AT2G45220	pectinesterase 17 [Source:EMBL;Acc:AEC10527.1]
AT4G18990	12.764	3.674	up	2.32556	1.21758	up	-1.64084	-0.714435	down	3.34496	1.74199	up	XTH29	xyloglucan:xyloglucosyl transferase [Source:EMBL;Acc:AEE84120.1]
AT5G42830	12.7461	3.67198	up	-1.58151	-0.661299	down	-3.81476	-1.93159	down	5.28421	2.40169	up	AT5G42830	HXXXD-type acyl-transferase-like protein [Source:EMBL;Acc:AED94871.1]
AT4G17670	12.7377	3.67103	up	1.76571	0.820251	up	-2.88867	-1.5304	down	2.49731	1.32038	up	AT4G17670	uncharacterized protein [Source:EMBL;Acc:AEE83931.1]
AT5G38900	12.7089	3.66777	up	-6.1233	-2.61431	down	-3.27342	-1.7108	down	23.7734	4.57128	up	AT5G38900	DSBA oxidoreductase family protein [Source:EMBL;Acc:AED94373.1]
AT2G20142	12.5208	3.64625	up	1.94895	0.962696	up	-2.14304	-1.09966	down	2.99778	1.58389	up	AT2G20142	Toll-Interleukin-Resistance domain-containing protein [Source:EMBL;Acc:AEC06971.1]
AT3G57240	12.4593	3.63915	up	-4.77061	-2.25418	down	-2.48431	-1.31284	down	23.9256	4.58049	up	BG3	beta-1,3-glucanase 3 [Source:EMBL;Acc:AEE79631.1]
AT1G51850	12.4181	3.63438	up	1.26435	0.338398	up	-1.87842	-0.909519	down	5.22873	2.38646	up	AT1G51850	Leucine-rich repeat protein kinase family protein [Source:EMBL;Acc:AEE32725.1]
AT4G14390	12.3414	3.62544	up	-1.44709	-0.533151	down	-2.28323	-1.19108	down	7.82185	2.96751	up	AT4G14390	ankyrin repeat-containing protein [Source:EMBL;Acc:AEE83436.1]
AT4G21850	12.2075	3.6097	up	1.25118	0.323285	up	-3.77645	-1.91703	down	2.5836	1.36938	up	MSRB9	peptide methionine sulfoxide reductase B9 [Source:EMBL;Acc:AEE84511.1]
AT5G46115	12.1431	3.60207	up	6.79301	2.76405	up	-1.28722	-0.364261	down	1.38872	0.473754	up	AT5G46115	uncharacterized protein [Source:EMBL;Acc:AED95342.1]
AT1G65510	12.1383	3.6015	up	1.08971	0.123945	up	-1.85759	-0.893432	down	5.99649	2.58412	up	AT1G65510	uncharacterized protein [Source:EMBL;Acc:AEE34391.1]
AT3G01600	12.0819	3.59478	up	27.0681	4.75852	up	2.1868	1.12882	up	-1.0245	-0.0349207	down	anac044	NAC domain containing protein 44 [Source:EMBL;Acc:AEE73694.1]
AT3G10815	11.7453	3.55401	up	1.52884	0.612437	up	-2.71443	-1.44065	down	2.83024	1.50093	up	AT3G10815	RING/U-box domain-containing protein [Source:EMBL;Acc:AEE74958.1]
AT5G42380	11.7223	3.55118	up	1.41361	0.499382	up	-2.88554	-1.52884	down	2.8738	1.52296	up	CML39	calcium-binding protein CML37 [Source:EMBL;Acc:AED94803.1]
AT5G10760	11.6009	3.53616	up	-1.82649	-0.869077	down	-4.2522	-2.08821	down	4.98304	2.31703	up	AT5G10760	aspartyl protease family protein [Source:EMBL;Acc:AED91593.1]
AT5G02490	11.5662	3.53184	up	1.35137	0.434425	up	-2.34341	-1.22861	down	3.65231	1.86881	up	AT5G02490	heat shock protein 70 [Source:EMBL;Acc:AED90479.1]
AT5G13320	11.5602	3.5311	up	2.51786	1.3322	up	-2.45314	-1.29463	down	1.8716	0.90427	up	GDG1	auxin-responsive GH3 family protein [Source:EMBL;Acc:AED91880.1]
AT4G16350	11.5581	3.53083	up	8.82125	3.14098	up	1.26362	0.337559	up	1.65566	0.727403	up	CBL6	calcineurin B-like protein 6 [Source:EMBL;Acc:AEE83734.1]
AT4G14450	11.4515	3.51746	up	2.82753	1.49954	up	-1.46752	-0.553378	down	2.75976	1.46454	up	AT4G14450	uncharacterized protein [Source:EMBL;Acc:AEE83446.1]
AT5G24110	11.3983	3.51075	up	-1.02761	-0.0392876	down	-3.06211	-1.61452	down	3.82513	1.93551	up	WRKY30	WRKY DNA-binding protein 30 [Source:EMBL;Acc:AED93258.1]
AT1G33030	11.2637	3.4936	up	-1.59484	-0.673416	down	-2.14971	-1.10414	down	8.35639	3.06288	up	AT1G33030	O-methyltransferase-like protein [Source:EMBL;Acc:AEE31551.1]
AT5G09290	11.1982	3.48519	up	-1.17826	-0.236663	down	-1.90213	-0.927613	down	6.93668	2.79424	up	AT5G09290	putative SAL4 phosphatase [Source:EMBL;Acc:AED91370.1]
AT4G15417	11.1784	3.48264	up	-1.16654	-0.222241	down	-2.37799	-1.24975	down	5.48363	2.45513	up	ATRTL1	protein RNAse II-like 1 [Source:EMBL;Acc:AEE83600.1]
AT4G28790	11.0274	3.46303	up	-9.31166	-3.21904	down	-4.46759	-2.1595	down	22.9841	4.52257	up	AT4G28790	transcription factor bHLH23 [Source:EMBL;Acc:AEE85544.1]
AT5G08240	10.9912	3.45828	up	1.04842	0.0682107	up	-2.29014	-1.19543	down	4.57773	2.19463	up	AT5G08240	uncharacterized protein [Source:EMBL;Acc:AED91273.1]
AT4G23310	10.9585	3.45398	up	-8.1938	-3.03453	down	-4.14043	-2.04978	down	21.6866	4.43873	up	CRK23	putative cysteine-rich receptor-like protein kinase 23 [Source:EMBL;Acc:AEE84737.1]
AT4G21120	10.8228	3.436	up	-1.40059	-0.486036	down	-2.75938	-1.46434	down	5.49337	2.45769	up	CAT1	amino acid transporter 1 [Source:EMBL;Acc:AEE84405.1]
AT1G02930	10.7214	3.42243	up	-1.41565	-0.501465	down	-2.71042	-1.43851	down	5.5998	2.48538	up	ATGSTF6	glutathione S-transferase 1 [Source:EMBL;Acc:AEE27498.1]
AT1G21110	10.7207	3.42233	up	2.34577	1.23006	up	-1.9596	-0.970561	down	2.33222	1.2217	up	AT1G21110	O-methyltransferase family protein [Source:EMBL;Acc:AEE30065.1]
AT5G54240	10.6717	3.41572	up	5.49996	2.45942	up	-1.63999	-0.713683	down	1.18314	0.242619	up	AT5G54240	uncharacterized protein [Source:EMBL;Acc:AED96472.1]
AT3G61190	10.6339	3.4106	up	2.65988	1.41136	up	-1.5365	-0.61965	down	2.60193	1.37958	up	BAP1	BON1-associated protein 1 [Source:EMBL;Acc:AEE80171.1]
AT1G78410	10.5815	3.40347	up	-1.01521	-0.0217773	down	-2.79719	-1.48398	down	3.84043	1.94127	up	AT1G78410	VQ motif-containing protein [Source:EMBL;Acc:AEE36102.1]
AT5G46050	10.5753	3.40263	up	1.35974	0.443328	up	-1.94522	-0.95993	down	3.99826	1.99937	up	ATPTR3	peptide transporter PTR3-A [Source:EMBL;Acc:AED95332.1]
AT1G03850	10.5382	3.39756	up	1.16681	0.222567	up	-1.31494	-0.394996	down	6.86849	2.77999	up	AT1G03850	monothiol glutaredoxin-S13 [Source:EMBL;Acc:AEE27623.1]
AT5G55460	10.4994	3.39224	up	-1.60304	-0.680808	down	-3.7489	-1.90647	down	4.48957	2.16658	up	AT5G55460	bifunctional inhibitor/lipid-transfer protein/seed storage 2S albumin-like protein [Source:EMBL;Acc:AED96631.1]
AT4G39830	10.4707	3.38829	up	1.32196	0.402684	up	-2.05751	-1.0409	down	3.8496	1.94471	up	AT4G39830	putative L-ascorbate oxidase [Source:EMBL;Acc:AEE87124.1]
AT5G64810	10.4099	3.37989	up	-1.16707	-0.222892	down	-1.7424	-0.801074	down	6.97265	2.80171	up	WRKY51	putative WRKY transcription factor 51 [Source:EMBL;Acc:AED97953.1]
AT1G21120	10.3942	3.3777	up	1.19003	0.250999	up	-1.52822	-0.611853	down	5.71538	2.51485	up	AT1G21120	O-methyltransferase family protein [Source:EMBL;Acc:AEE30066.1]
AT5G17760	10.378	3.37546	up	-1.05127	-0.0721364	down	-2.19767	-1.13597	down	4.96441	2.31162	up	AT5G17760	AAA-type ATPase family protein [Source:EMBL;Acc:AED92465.1]
AT1G30900	10.3173	3.367	up	-1.33604	-0.417962	down	-2.86631	-1.51919	down	4.8091	2.26577	up	VSR3;3	vacuolar sorting receptor 6 [Source:EMBL;Acc:AEE31291.1]
AT3G12220	10.3164	3.36687	up	-1.16762	-0.223576	down	-1.88027	-0.910941	down	6.40637	2.67951	up	scpl16	serine carboxypeptidase-like 16 [Source:EMBL;Acc:AEE75169.1]
AT3G04717	10.2661	3.35982	up	-4.92182	-2.29919	down	-10.1757	-3.34706	down	4.96555	2.31195	up	AT3G04717	Encodes a Wound-induced protein (WIP) family protein.[Source:TAIR;Acc:AT3G04717]
AT1G64220	10.2509	3.35767	up	22.8159	4.51197	up	2.34178	1.22761	up	1.05213	0.073311	up	TOM7-2	mitochondrial import receptor subunit TOM7-2 [Source:EMBL;Acc:AEE34211.1]
AT5G41550	10.2276	3.3544	up	1.87158	0.904258	up	-2.9862	-1.57831	down	1.82999	0.871833	up	AT5G41550	TIR-NBS-LRR class disease resistance protein [Source:EMBL;Acc:AED94691.1]
AT3G26440	10.2125	3.35227	up	-1.68993	-0.75696	down	-3.37872	-1.75648	down	5.10797	2.35275	up	AT3G26440	uncharacterized protein [Source:EMBL;Acc:AEE77159.1]
AT4G23280	10.1485	3.3432	up	-1.5091	-0.593693	down	-1.50422	-0.589017	down	10.1815	3.34788	up	CRK20	putative cysteine-rich receptor-like protein kinase 20 [Source:EMBL;Acc:AEE84733.1]
AT2G25090	10.1455	3.34277	up	-1.06965	-0.0971417	down	-2.06481	-1.04601	down	5.25578	2.39391	up	SnRK3.18	CBL-interacting serine/threonine-protein kinase 16 [Source:EMBL;Acc:AEC07656.1]
AT4G23140	10.1096	3.33766	up	-1.35693	-0.440347	down	-2.99546	-1.58278	down	4.57963	2.19523	up	CRK6	cysteine-rich receptor-like protein kinase 6 [Source:EMBL;Acc:AEE84714.1]
AT1G60830	10.0941	3.33543	up	1.06072	0.085041	up	-2.51758	-1.33204	down	3.77992	1.91836	up	AT1G60830	RNA recognition motif-containing protein [Source:EMBL;Acc:AEE33737.1]
AT3G60420	9.98521	3.31979	up	1.09319	0.128544	up	-2.63327	-1.39686	down	3.46869	1.79439	up	AT3G60420	Phosphoglycerate mutase family protein [Source:EMBL;Acc:AEE80061.1]
AT3G11010	9.936	3.31266	up	-1.23311	-0.302303	down	-2.77188	-1.47087	down	4.42017	2.1441	up	AtRLP34	receptor like protein 34 [Source:EMBL;Acc:AEE74993.1]
AT3G46080	9.85795	3.30129	up	-2.02758	-1.01976	down	-4.26226	-2.09162	down	4.68948	2.22943	up	AT3G46080	C2H2-type zinc finger protein [Source:EMBL;Acc:AEE78110.1]
AT1G02920	9.70477	3.27869	up	-1.55781	-0.639517	down	-2.47851	-1.30947	down	6.0997	2.60874	up	GST11	glutathione S-transferase 11 [Source:EMBL;Acc:AEE27496.1]
AT2G32680	9.6142	3.26517	up	-2.14904	-1.10369	down	-3.39293	-1.76253	down	6.08953	2.60633	up	AtRLP23	receptor like protein 23 [Source:EMBL;Acc:AEC08715.1]
AT4G24026	9.59025	3.26157	up	-2.53008	-1.33918	down	-4.75135	-2.24834	down	5.10677	2.35241	up	AT4G24026	uncharacterized protein [Source:EMBL;Acc:AEE84843.1]
AT3G22910	9.57477	3.25924	up	2.14139	1.09855	up	-2.05792	-1.04119	down	2.17272	1.1195	up	AT3G22910	Ca2+-transporting ATPase [Source:EMBL;Acc:AEE76690.1]
AT5G47960	9.56489	3.25775	up	2.81266	1.49194	up	-2.00206	-1.00148	down	1.69858	0.764326	up	SMG1	RAB GTPase homolog A4C [Source:EMBL;Acc:AED95599.1]
AT5G36260	9.55943	3.25692	up	1.83902	0.878934	up	-1.86611	-0.900035	down	2.78554	1.47796	up	AT5G36260	aspartyl protease family protein [Source:EMBL;Acc:AED94063.1]
AT5G35580	9.52303	3.25142	up	-1.88802	-0.916873	down	-2.21512	-1.14738	down	8.11679	3.02091	up	AT5G35580	kinase-like protein [Source:EMBL;Acc:AED93983.1]
AT1G26420	9.49419	3.24704	up	1.41483	0.500627	up	-2.70611	-1.43622	down	2.47976	1.3102	up	AT1G26420	FAD-binding and BBE domain-containing protein [Source:EMBL;Acc:AEE30688.1]
AT1G10340	9.48719	3.24598	up	-1.178	-0.236336	down	-2.5017	-1.32291	down	4.46732	2.15941	up	AT1G10340	ankyrin repeat-containing protein [Source:EMBL;Acc:AEE28567.1]
AT4G28390	9.34211	3.22375	up	1.11312	0.15461	up	-4.15896	-2.05622	down	2.01798	1.01292	up	AAC3	ADP/ATP carrier 3 protein [Source:EMBL;Acc:AEE85477.1]
AT3G01830	9.27544	3.21342	up	-1.06201	-0.0867977	down	-2.40234	-1.26444	down	4.10043	2.03577	up	AT3G01830	putative calcium-binding protein CML40 [Source:EMBL;Acc:AEE73721.1]
AT1G09932	9.25966	3.21096	up	-1.4888	-0.574152	down	-3.67968	-1.87958	down	3.74647	1.90553	up	AT1G09932	Phosphoglycerate mutase family protein [Source:EMBL;Acc:AEE28517.1]
AT5G39670	9.16739	3.19651	up	-1.20216	-0.265626	down	-2.34952	-1.23236	down	4.6906	2.22977	up	AT5G39670	putative calcium-binding protein CML45 [Source:EMBL;Acc:AED94462.1]
AT3G50480	9.0791	3.18255	up	-1.49278	-0.578005	down	-3.06363	-1.61524	down	4.42387	2.14531	up	HR4	RPW8-like protein 4 [Source:EMBL;Acc:AEE78671.1]
AT1G43910	9.05598	3.17887	up	1.22899	0.297475	up	-1.26333	-0.337229	down	5.83271	2.54417	up	AT1G43910	P-loop containing nucleoside triphosphate hydrolase-like protein [Source:EMBL;Acc:AEE32007.1]
AT1G17170	8.95422	3.16257	up	2.74782	1.45829	up	-1.38391	-0.468755	down	2.35467	1.23552	up	GST	glutathione S-transferase TAU 24 [Source:EMBL;Acc:AEE29554.1]
AT1G01340	8.88836	3.15192	up	1.0096	0.0137849	up	-2.30478	-1.20463	down	3.81981	1.9335	up	CNGC10	cyclic nucleotide gated channel [Source:EMBL;Acc:AEE27273.1]
AT5G50760	8.87162	3.1492	up	-3.09942	-1.632	down	-1.30347	-0.382359	down	21.0951	4.39884	up	AT5G50760	SAUR-like auxin-responsive protein [Source:EMBL;Acc:AED95989.1]
AT3G47480	8.82024	3.14082	up	-1.12738	-0.172977	down	-2.66875	-1.41616	down	3.72601	1.89763	up	AT3G47480	putative calcium-binding protein CML47 [Source:EMBL;Acc:AEE78286.1]
AT4G21680	8.76259	3.13136	up	1.34142	0.423766	up	2.07225	1.0512	up	13.5366	3.75879	up	NRT1.8	nitrate transporter 1.8 [Source:EMBL;Acc:AEE84489.1]
AT4G38560	8.7592	3.1308	up	-1.10854	-0.148658	down	-2.02369	-1.01699	down	4.79812	2.26247	up	AT4G38560	phospholipase like protein (PEARLI 4) [Source:EMBL;Acc:AEE86946.1]
AT5G25250	8.65669	3.11381	up	1.07115	0.0991669	up	-1.88385	-0.913685	down	4.28995	2.10096	up	AT5G25250	Flotillin-like protein 1 [Source:EMBL;Acc:AED93417.1]
AT2G29110	8.58677	3.10211	up	-4.78431	-2.25831	down	-5.38079	-2.42782	down	7.63489	2.93261	up	ATGLR2.8	glutamate receptor 2.8 [Source:EMBL;Acc:AEC08212.1]
AT4G39670	8.56179	3.09791	up	-1.05816	-0.0815644	down	-1.53023	-0.613746	down	5.92055	2.56573	up	AT4G39670	glycolipid transfer protein [Source:EMBL;Acc:AEE87101.1]
AT4G03320	8.50606	3.08849	up	5.86996	2.55335	up	-1.24617	-0.317499	down	1.16283	0.217642	up	tic20-IV	translocon at the inner envelope membrane of chloroplasts 20-IV [Source:EMBL;Acc:AEE82306.1]
AT5G39520	8.48198	3.0844	up	1.19596	0.25817	up	-1.65973	-0.730948	down	4.2731	2.09528	up	AT5G39520	uncharacterized protein [Source:EMBL;Acc:AED94443.1]
AT2G32140	8.42614	3.07487	up	1.19011	0.251093	up	-2.61447	-1.38652	down	2.70806	1.43726	up	AT2G32140	transmembrane receptor protein [Source:EMBL;Acc:AEC08639.1]
AT3G50930	8.33769	3.05965	up	1.67794	0.746695	up	-2.30654	-1.20573	down	2.1543	1.10722	up	BCS1	cytochrome BC1 synthesis [Source:EMBL;Acc:AEE78728.1]
AT1G15520	8.23829	3.04235	up	-1.22831	-0.296678	down	-1.97934	-0.985016	down	5.11243	2.35401	up	ABCG40	ABC transporter G family member 40 [Source:EMBL;Acc:AEE29332.1]
AT2G29350	8.14934	3.02668	up	-2.16206	-1.1124	down	-2.62396	-1.39174	down	6.71479	2.74734	up	SAG13	senescence-associated protein 13 [Source:EMBL;Acc:AEC08241.1]
AT4G08950	8.05842	3.0105	up	1.19348	0.255177	up	-1.23286	-0.302003	down	5.47673	2.45332	up	EXO	Phosphate-responsive 1 family protein [Source:EMBL;Acc:AEE82700.1]
AT3G18250	8.02745	3.00494	up	-4.13	-2.04614	down	-3.19694	-1.67669	down	10.3703	3.37439	up	AT3G18250	Putative membrane lipoprotein [Source:EMBL;Acc:AEE76072.1]
AT5G48657	7.99098	2.99837	up	1.06824	0.0952412	up	-1.81513	-0.860072	down	4.12119	2.04306	up	AT5G48657	defense protein-like protein [Source:EMBL;Acc:AED95707.1]
AT1G67980	7.96067	2.99289	up	-5.61354	-2.48891	down	-2.87898	-1.52556	down	15.522	3.95624	up	CCOAMT	caffeoyl-CoA 3-O-methyltransferase [Source:EMBL;Acc:AEE34732.1]
AT4G14365	7.95175	2.99127	up	-1.1745	-0.232046	down	-2.36798	-1.24366	down	3.94401	1.97966	up	XBAT34	putative E3 ubiquitin-protein ligase XBAT34 [Source:EMBL;Acc:AEE83429.1]
AT5G05300	7.94756	2.99051	up	2.38111	1.25163	up	1.1428	0.192577	up	3.8144	1.93146	up	AT5G05300	uncharacterized protein [Source:EMBL;Acc:AED90853.1]
AT2G37750	7.91555	2.98469	up	1.63574	0.709947	up	1.62939	0.704328	up	7.88478	2.97907	up	AT2G37750	uncharacterized protein [Source:EMBL;Acc:AEC09442.1]
AT5G09876	7.84113	2.97106	up	-1.93793	-0.954518	down	-4.36161	-2.12486	down	3.48394	1.80072	up	AT5G09876	uncharacterized protein [Source:EMBL;Acc:AED91459.1]
AT2G22470	7.83621	2.97016	up	-1.51599	-0.600263	down	-4.16451	-2.05815	down	2.85259	1.51227	up	AGP2	arabinogalactan protein 2 [Source:EMBL;Acc:AEC07309.1]
AT4G18250	7.824	2.96791	up	-2.9755	-1.57313	down	-2.90086	-1.53648	down	8.02533	3.00456	up	AT4G18250	putative receptor serine/threonine kinase [Source:EMBL;Acc:AEE84016.1]
AT3G47780	7.70758	2.94628	up	-1.43006	-0.516074	down	-3.22939	-1.69126	down	3.41311	1.77109	up	ATATH6	ABC transporter A family member 7 [Source:EMBL;Acc:AEE78328.1]
AT1G22110	7.68205	2.94149	up	-3.67557	-1.87797	down	-4.24788	-2.08674	down	6.64706	2.73272	up	AT1G22110	structural constituent of ribosome [Source:EMBL;Acc:AEE30198.1]
AT2G24850	7.68007	2.94112	up	-1.009	-0.0129311	down	-2.06666	-1.0473	down	3.74962	1.90675	up	TAT3	tyrosine aminotransferase 3 [Source:EMBL;Acc:AEC07636.1]
AT2G28110	7.66692	2.93865	up	1.53698	0.620098	up	-1.85587	-0.892098	down	2.68785	1.42645	up	FRA8	exostosin-like protein [Source:EMBL;Acc:AEC08081.1]
AT1G48210	7.58486	2.92312	up	1.39365	0.478871	up	-1.38604	-0.470973	down	3.9266	1.97328	up	AT1G48210	serine/threonine protein kinase [Source:EMBL;Acc:AEE32265.1]
AT5G57010	7.56925	2.92015	up	1.0116	0.0166431	up	-5.77365	-2.52948	down	1.29596	0.374024	up	AT5G57010	calmodulin-binding protein-like protein [Source:EMBL;Acc:AED96833.1]
AT2G18690	7.55884	2.91817	up	-1.038	-0.053813	down	-1.98828	-0.991522	down	3.94618	1.98046	up	AT2G18690	uncharacterized protein [Source:EMBL;Acc:AEC06794.1]
AT4G02380	7.55177	2.91681	up	1.24286	0.313664	up	-1.2608	-0.334337	down	4.81926	2.26881	up	SAG21	senescence-associated protein [Source:EMBL;Acc:AEE82162.1]
AT3G22600	7.53158	2.91295	up	-1.67257	-0.742068	down	-2.73485	-1.45146	down	4.60615	2.20356	up	AT3G22600	bifunctional inhibitor/lipid-transfer protein/seed storage 2S albumin-like protein [Source:EMBL;Acc:AEE76657.1]
AT4G04510	7.45592	2.89839	up	-1.07069	-0.0985389	down	-4.80946	-2.26587	down	1.65985	0.73105	up	CRK38	cysteine-rich receptor-like protein kinase 38 [Source:EMBL;Acc:AEE82396.1]
AT1G77510	7.44897	2.89704	up	-1.06785	-0.0947062	down	-3.17598	-1.6672	down	2.50454	1.32454	up	PDI6	protein disulfide-isomerase 2 [Source:EMBL;Acc:AEE35987.1]
AT1G67970	7.34823	2.8774	up	1.47294	0.558703	up	-2.13182	-1.09209	down	2.34016	1.22661	up	AT-HSFA8	heat stress transcription factor A-8 [Source:EMBL;Acc:AEE34730.1]
AT2G18000	7.34329	2.87643	up	1.31355	0.393472	up	-2.03793	-1.0271	down	2.74318	1.45585	up	TAF14	TBP-associated factor 14 [Source:EMBL;Acc:AEC06713.1]
AT1G26410	7.34042	2.87586	up	-5.00326	-2.32287	down	-2.23936	-1.16309	down	16.4002	4.03564	up	AT1G26410	FAD-binding and BBE domain-containing protein [Source:EMBL;Acc:AEE30687.1]
AT3G26470	7.33495	2.87479	up	-1.12923	-0.175336	down	-3.07788	-1.62194	down	2.69108	1.42819	up	AT3G26470	RPW8 domain-containing powdery mildew resistance protein [Source:EMBL;Acc:AEE77164.1]
AT3G46690	7.32681	2.87319	up	-1.86239	-0.897155	down	-1.41274	-0.498493	down	9.65883	3.27185	up	AT3G46690	UDP-glycosyltransferase-like protein [Source:EMBL;Acc:AEE78194.1]
AT1G67520	7.3267	2.87316	up	1.52505	0.608857	up	-1.69556	-0.761759	down	2.83343	1.50255	up	AT1G67520	lectin protein kinase-like protein [Source:EMBL;Acc:AEE34658.1]
AT2G37830	7.32104	2.87205	up	1.11376	0.155444	up	-2.89691	-1.53452	down	2.26905	1.18209	up	AT2G37830	pseudogene.[Source:TAIR;Acc:AT2G37830]
AT4G25070	7.29844	2.86759	up	-1.74659	-0.804539	down	-1.88378	-0.913631	down	6.7669	2.7585	up	AT4G25070	uncharacterized protein [Source:EMBL;Acc:AEE84998.1]
AT2G47130	7.29004	2.86593	up	-1.82333	-0.866573	down	-2.80218	-1.48655	down	4.7435	2.24595	up	AT2G47130	Rossmann-fold NAD(P)-binding domain-containing protein [Source:EMBL;Acc:AEC10805.1]
AT1G15010	7.2735	2.86265	up	-1.26721	-0.341656	down	-4.05311	-2.01903	down	2.27407	1.18528	up	AT1G15010	uncharacterized protein [Source:EMBL;Acc:AEE29253.1]
AT1G08050	7.27305	2.86256	up	-1.17283	-0.23	down	-2.25326	-1.17201	down	3.78567	1.92055	up	AT1G08050	C3HC4-type RING finger-containing protein [Source:EMBL;Acc:AEE28235.1]
AT1G56120	7.26932	2.86182	up	-1.01304	-0.0186875	down	-1.32032	-0.400886	down	5.57751	2.47962	up	AT1G56120	Leucine-rich repeat transmembrane protein kinase [Source:EMBL;Acc:AEE33346.1]
AT3G60540	7.2332	2.85463	up	-1.3858	-0.470721	down	-3.30025	-1.72258	down	3.03728	1.60278	up	AT3G60540	Preprotein translocase Sec, Sec61-beta subunit protein [Source:EMBL;Acc:AEE80077.1]
AT1G58225	7.20436	2.84887	up	-1.74991	-0.807281	down	-4.53512	-2.18114	down	2.77985	1.47501	up	AT1G58225	uncharacterized protein [Source:EMBL;Acc:AEE33516.1]
AT1G01560	7.20376	2.84875	up	-1.21554	-0.281597	down	-1.69514	-0.761405	down	5.16562	2.36894	up	MPK11	mitogen-activated protein kinase 11 [Source:EMBL;Acc:AEE27305.1]
AT3G09270	7.1791	2.8438	up	-2.59046	-1.37321	down	-3.01836	-1.59377	down	6.16134	2.62324	up	ATGSTU8	glutathione S-transferase TAU 8 [Source:EMBL;Acc:AEE74745.1]
AT2G02810	7.14386	2.8367	up	-1.26916	-0.343878	down	-3.3749	-1.75484	down	2.68652	1.42574	up	ATUTR1	UDP-galactose transporter 1 [Source:EMBL;Acc:AEC05628.1]
AT3G07520	7.11473	2.83081	up	1.00122	0.00176334	up	-3.52345	-1.81699	down	2.01679	1.01206	up	ATGLR1.4	glutamate receptor 1.4 [Source:EMBL;Acc:AEE74553.1]
AT5G20230	7.11401	2.83066	up	1.19707	0.259502	up	-2.46264	-1.3002	down	2.41322	1.27096	up	SAG14	blue copper protein [Source:EMBL;Acc:AED92816.1]
AT1G17020	7.10823	2.82949	up	-1.41017	-0.495864	down	-1.60188	-0.679769	down	6.2575	2.64559	up	SRG1	protein SRG1 [Source:EMBL;Acc:AEE29531.1]
AT5G26920	7.05183	2.818	up	1.00593	0.00853127	up	-2.64692	-1.40431	down	2.64846	1.40515	up	CBP60G	Cam-binding protein 60-like G [Source:EMBL;Acc:AED93627.1]
AT4G03450	7.04729	2.81707	up	-2.10701	-1.0752	down	-2.71021	-1.4384	down	5.47881	2.45386	up	AT4G03450	ankyrin repeat-containing protein [Source:EMBL;Acc:AEE82323.1]
AT3G63380	7.03382	2.81431	up	1.48768	0.573061	up	-1.4783	-0.563939	down	3.19831	1.67731	up	AT3G63380	Ca2+-transporting ATPase [Source:EMBL;Acc:AEE80473.1]
AT1G51800	7.02606	2.81272	up	-1.8238	-0.866947	down	-1.84543	-0.883954	down	6.94372	2.79571	up	AT1G51800	putative leucine-rich repeat protein kinase [Source:EMBL;Acc:AEE32717.1]
AT5G43910	6.99075	2.80545	up	-1.02415	-0.0344313	down	-3.16173	-1.66072	down	2.26445	1.17916	up	AT5G43910	pfkB-like carbohydrate kinase family protein [Source:EMBL;Acc:AED95027.1]
AT1G61800	6.93198	2.79327	up	-2.74985	-1.45935	down	-1.70092	-0.766319	down	11.2068	3.4863	up	GPT2	glucose-6-phosphate/phosphate translocator 2 [Source:EMBL;Acc:AEE33888.1]
AT2G17040	6.92904	2.79266	up	1.12393	0.168558	up	-1.93888	-0.955224	down	3.17966	1.66887	up	anac036	NAC domain containing protein 36 [Source:EMBL;Acc:AEC06578.1]
AT3G25020	6.91972	2.79071	up	-1.47235	-0.558122	down	-2.18881	-1.13015	down	4.65471	2.21869	up	RLP42	receptor like protein 42 [Source:EMBL;Acc:AEE76968.1]
AT5G26700	6.90933	2.78855	up	1.2684	0.343012	up	-1.40665	-0.492264	down	3.87251	1.95327	up	AT5G26700	putative germin-like protein subfamily 2 member 5 [Source:EMBL;Acc:AED93574.1]
AT1G32960	6.86295	2.77883	up	-1.94117	-0.956925	down	-1.84611	-0.884492	down	7.21631	2.85126	up	SBT3.3	Subtilase-like protein [Source:EMBL;Acc:AEE31544.1]
AT1G76960	6.85665	2.7775	up	-2.41427	-1.27159	down	-3.963	-1.98659	down	4.17709	2.0625	up	AT1G76960	uncharacterized protein [Source:EMBL;Acc:AEE35912.1]
AT1G16510	6.81559	2.76884	up	-1.03544	-0.0502507	down	-3.51949	-1.81537	down	2.00517	1.00372	up	AT1G16510	SAUR-like auxin-responsive protein [Source:EMBL;Acc:AEE29463.1]
AT5G24530	6.81445	2.7686	up	-1.56236	-0.643728	down	-2.56877	-1.36108	down	4.14465	2.05125	up	DMR6	downy mildew resistance 6 protein / oxidoreductase [Source:EMBL;Acc:AED93322.1]
AT3G13090	6.79523	2.76452	up	1.4361	0.522156	up	-1.6509	-0.723256	down	2.86614	1.51911	up	ATMRP8	multidrug resistance-associated protein 8 [Source:EMBL;Acc:AEE75295.1]
AT3G14280	6.79497	2.76447	up	1.26589	0.340147	up	-2.48484	-1.31316	down	2.1602	1.11116	up	AT3G14280	uncharacterized protein [Source:EMBL;Acc:AEE75497.1]
AT1G45145	6.78843	2.76308	up	-1.17586	-0.233711	down	-2.3017	-1.2027	down	3.46797	1.79409	up	ATTRX5	thioredoxin H5 [Source:EMBL;Acc:AEE32083.1]
AT4G23210	6.7652	2.75813	up	1.28312	0.359652	up	-1.98917	-0.992167	down	2.65059	1.40631	up	CRK13	cysteine-rich receptor-like protein kinase 13 [Source:EMBL;Acc:AEE84723.1]
AT3G48650	6.74733	2.75432	up	1.27815	0.354059	up	-1.52474	-0.608559	down	3.46222	1.7917	up	AT3G48650	pseudogene.[Source:TAIR;Acc:AT3G48650]
AT2G44380	6.73213	2.75106	up	-2.00283	-1.00204	down	-2.73979	-1.45407	down	4.92129	2.29904	up	AT2G44380	cysteine/histidine-rich C1 domain-containing protein [Source:EMBL;Acc:AEC10414.1]
AT4G02520	6.72768	2.75011	up	-2.62993	-1.39502	down	-3.86617	-1.95091	down	4.57644	2.19423	up	ATPM24.1	glutathione S-transferase PM24 [Source:EMBL;Acc:AEE82183.1]
AT3G60970	6.70873	2.74604	up	2.76583	1.46771	up	-1.47994	-0.56554	down	1.63897	0.712786	up	ATMRP15	putative ABC transporter C-15 [Source:EMBL;Acc:AEE80133.1]
AT1G65500	6.66138	2.73582	up	1.5178	0.601981	up	-2.58276	-1.36891	down	1.69928	0.764927	up	AT1G65500	uncharacterized protein [Source:EMBL;Acc:AEE34390.1]
AT1G76040	6.66075	2.73568	up	-1.05925	-0.0830393	down	-3.35384	-1.74581	down	2.10367	1.07291	up	CPK29	calcium-dependent protein kinase 29 [Source:EMBL;Acc:AEE35788.1]
AT2G32830	6.64012	2.73121	up	-1.20658	-0.270928	down	-3.33212	-1.73644	down	2.40443	1.2657	up	PHT5	putative inorganic phosphate transporter 1-5 [Source:EMBL;Acc:AEC08747.1]
AT3G25510	6.63025	2.72906	up	-1.87306	-0.905395	down	-1.9865	-0.990231	down	6.25161	2.64423	up	AT3G25510	putative TIR-NBS-LRR class disease resistance protein [Source:EMBL;Acc:AEE77018.1]
AT1G73805	6.5387	2.709	up	-1.29047	-0.3679	down	-1.90792	-0.931999	down	4.42263	2.1449	up	AT1G73805	calmodulin binding protein-like protein [Source:EMBL;Acc:AEE35510.1]
AT4G31230	6.53203	2.70753	up	3.60967	1.85187	up	1.15188	0.203991	up	2.08443	1.05965	up	AT4G31230	Protein kinase protein with adenine nucleotide alpha hydrolases-like domain [Source:EMBL;Acc:AEE85879.1]
AT2G46400	6.51675	2.70415	up	1.50051	0.585449	up	-1.53536	-0.618581	down	2.82867	1.50012	up	WRKY46	putative WRKY transcription factor 46 [Source:EMBL;Acc:AEC10690.1]
AT1G51620	6.49636	2.69963	up	-3.32567	-1.73364	down	-2.19722	-1.13568	down	9.83275	3.29759	up	AT1G51620	protein kinase domain-containing protein [Source:EMBL;Acc:AEE32691.1]
AT1G14870	6.48208	2.69646	up	1.41846	0.504328	up	-1.97822	-0.984205	down	2.31005	1.20792	up	PCR2	cadmium resistance protein 2 [Source:EMBL;Acc:AEE29237.1]
AT2G14560	6.45818	2.69113	up	-1.19323	-0.254868	down	-1.41451	-0.500304	down	5.44787	2.44569	up	LURP1	LURP1 protein [Source:EMBL;Acc:AEC06311.1]
AT3G16565	6.42934	2.68467	up	-1.13506	-0.182764	down	-2.16625	-1.1152	down	3.3688	1.75223	up	AT3G16565	putative nucleotide binding protein [Source:EMBL;Acc:AEE75838.1]
AT5G10380	6.35087	2.66696	up	-1.30236	-0.381124	down	-3.76198	-1.91149	down	2.19861	1.13659	up	RING1	E3 ubiquitin-protein ligase RING1 [Source:EMBL;Acc:AED91534.1]
AT4G09770	6.34021	2.66453	up	-4.8665	-2.28288	down	-2.60964	-1.38385	down	11.8233	3.56356	up	AT4G09770	TRAF-like family protein [Source:EMBL;Acc:AEE82795.1]
AT2G32210	6.32738	2.66161	up	1.23768	0.307642	up	-2.16415	-1.1138	down	2.36225	1.24016	up	AT2G32210	uncharacterized protein [Source:EMBL;Acc:AEC08650.1]
AT5G64510	6.31785	2.65943	up	-1.06458	-0.0902888	down	-3.39145	-1.7619	down	1.98319	0.98782	up	TIN1	uncharacterized protein [Source:EMBL;Acc:AED97909.1]
AT2G04430	6.27747	2.65018	up	-1.37777	-0.462335	down	-2.90491	-1.5385	down	2.97734	1.57402	up	atnudt5	nudix hydrolase 5 [Source:EMBL;Acc:AEC05835.1]
AT1G66090	6.19599	2.63134	up	2.39274	1.25867	up	-1.94943	-0.963049	down	1.32834	0.409621	up	AT1G66090	TIR-NBS class of disease resistance protein [Source:EMBL;Acc:AEE34461.1]
AT1G21310	6.14439	2.61927	up	-2.27064	-1.1831	down	-4.70378	-2.23382	down	2.96606	1.56855	up	RSH	extensin 3 [Source:EMBL;Acc:AEE30083.1]
AT1G35710	6.12772	2.61535	up	-1.05131	-0.0721944	down	-1.79833	-0.846656	down	3.58231	1.84089	up	AT1G35710	putative leucine-rich repeat receptor-like protein [Source:EMBL;Acc:AEE31824.1]
AT5G52810	6.11534	2.61243	up	-1.26204	-0.33576	down	-2.83699	-1.50436	down	2.72043	1.44383	up	AT5G52810	Rossmann-fold NAD(P)-binding domain-containing protein [Source:EMBL;Acc:AED96264.1]
AT1G13340	6.07817	2.60364	up	1.1218	0.165821	up	-2.40019	-1.26315	down	2.2574	1.17466	up	AT1G13340	Regulator of Vps4 activity in the MVB pathway protein [Source:EMBL;Acc:AEE29002.1]
AT2G30770	6.07442	2.60275	up	1.23679	0.306599	up	-1.51007	-0.594619	down	3.25245	1.70153	up	CYP71A13	cytochrome P450, family 71, subfamily A, polypeptide 13 [Source:EMBL;Acc:AEC08439.1]
AT1G79450	6.05576	2.59831	up	-1.82538	-0.868198	down	-2.10724	-1.07535	down	5.24577	2.39116	up	ALIS5	ALA-interacting subunit 5 [Source:EMBL;Acc:AEE36245.1]
AT5G62770	6.04064	2.5947	up	1.25368	0.326173	up	-1.43083	-0.516852	down	3.3675	1.75168	up	AT5G62770	uncharacterized protein [Source:EMBL;Acc:AED97655.1]
AT5G67340	6.03001	2.59216	up	1.22936	0.297909	up	-2.03472	-1.02483	down	2.41064	1.26942	up	AT5G67340	U-box domain-containing protein 2 [Source:EMBL;Acc:AED98330.1]
AT3G13380	6.02633	2.59128	up	-1.02606	-0.0371119	down	-2.62089	-1.39006	down	2.35926	1.23833	up	BRL3	receptor-like protein kinase BRI1-like 3 [Source:EMBL;Acc:AEE75340.1]
AT1G30040	6.01198	2.58784	up	1.26844	0.343057	up	-2.57006	-1.3618	down	1.84418	0.882982	up	GA2OX2	gibberellin 2-beta-dioxygenase 2 [Source:EMBL;Acc:AEE31171.1]
AT1G30370	6.01174	2.58778	up	3.58645	1.84256	up	2.07861	1.05562	up	3.48423	1.80084	up	AT1G30370	lipase-3 domain-containing protein [Source:EMBL;Acc:AEE31210.1]
AT1G78190	6.01001	2.58737	up	1.63656	0.710669	up	-1.89287	-0.920574	down	1.94009	0.956125	up	AT1G78190	Trm1.2-like protein [Source:EMBL;Acc:AEE36079.1]
AT1G73260	6.00974	2.5873	up	-6.91869	-2.7905	down	1.20743	0.271942	up	50.2044	5.64974	up	ATKTI1	kunitz trypsin inhibitor 1 [Source:EMBL;Acc:AEE35435.1]
AT5G64870	6.00723	2.5867	up	1.90054	0.926412	up	-3.05266	-1.61006	down	1.03542	0.0502221	up	AT5G64870	Flotillin-like protein 3 [Source:EMBL;Acc:AED97963.1]
AT1G26380	5.98762	2.58198	up	-1.86507	-0.899228	down	-2.16063	-1.11145	down	5.16854	2.36976	up	AT1G26380	FAD-binding and BBE domain-containing protein [Source:EMBL;Acc:AEE30684.1]
AT1G24145	5.96801	2.57725	up	-1.12992	-0.176225	down	-2.25536	-1.17336	down	2.98995	1.58012	up	AT1G24145	uncharacterized protein [Source:EMBL;Acc:AEE30483.1]
AT5G45000	5.96336	2.57613	up	-1.05409	-0.0759966	down	-1.47302	-0.558772	down	4.26738	2.09335	up	AT5G45000	TIR-NBS-LRR class disease resistance protein [Source:EMBL;Acc:AED95187.1]
AT1G12290	5.95582	2.5743	up	1.19954	0.26248	up	-2.00141	-1.00102	down	2.4808	1.3108	up	AT1G12290	CC-NBS-LRR class disease resistance protein [Source:EMBL;Acc:AEE28863.1]
AT3G28890	5.91649	2.56474	up	-4.29856	-2.10386	down	-4.9181	-2.2981	down	5.17119	2.3705	up	RLP43	receptor like protein 43 [Source:EMBL;Acc:AEE77502.1]
AT1G54575	5.91397	2.56413	up	1.01556	0.0222777	up	-2.2806	-1.18942	down	2.55342	1.35243	up	AT1G54575	uncharacterized protein [Source:EMBL;Acc:AEE33120.1]
AT5G40230	5.80914	2.53832	up	1.70653	0.771063	up	1.65553	0.727293	up	5.63554	2.49455	up	AT5G40230	nodulin MtN21 /EamA-like transporter family protein [Source:EMBL;Acc:AED94522.1]
AT4G04490	5.80582	2.5375	up	-1.19012	-0.251104	down	-2.88153	-1.52683	down	2.3979	1.26177	up	CRK36	cysteine-rich receptor-like protein kinase 36 [Source:EMBL;Acc:AEE82394.1]
AT1G62840	5.73482	2.51975	up	1.18797	0.248496	up	-3.01081	-1.59015	down	1.60336	0.681101	up	AT1G62840	uncharacterized protein [Source:EMBL;Acc:AEE34011.1]
AT2G37770	5.72599	2.51752	up	3.19216	1.67453	up	1.47097	0.556772	up	2.63858	1.39976	up	AT2G37770	NAD(P)-linked oxidoreductase-like protein [Source:EMBL;Acc:AEC09448.1]
AT4G24190	5.7114	2.51384	up	-1.02395	-0.0341396	down	-3.10236	-1.63337	down	1.88507	0.914615	up	AtHsp90.7	endoplasmin-like protein [Source:EMBL;Acc:AEE84862.1]
AT3G23120	5.6951	2.50972	up	-1.03262	-0.0463083	down	-1.57741	-0.657561	down	3.72818	1.89847	up	RLP38	receptor like protein 38 [Source:EMBL;Acc:AEE76720.1]
AT3G13100	5.68336	2.50674	up	-1.33603	-0.417949	down	-2.7966	-1.48367	down	2.71513	1.44102	up	MRP7	ABC transporter C family member 7 [Source:EMBL;Acc:AEE75296.1]
AT5G59820	5.67193	2.50384	up	3.47595	1.79741	up	-1.51151	-0.595993	down	1.07956	0.110439	up	RHL41	C2H2-type zinc finger protein [Source:EMBL;Acc:AED97237.1]
AT5G10695	5.65227	2.49883	up	-1.33767	-0.419718	down	-2.99273	-1.58146	down	2.52641	1.33709	up	AT5G10695	uncharacterized protein [Source:EMBL;Acc:AED91583.1]
AT4G25000	5.64632	2.49731	up	-1.85984	-0.895179	down	-7.13498	-2.83491	down	1.4718	0.557581	up	ATAMY1	alpha-amylase [Source:EMBL;Acc:AEE84990.1]
AT3G51440	5.63598	2.49467	up	-1.94802	-0.962009	down	-2.95731	-1.56428	down	3.7125	1.89239	up	AT3G51440	strictosidine synthase family protein [Source:EMBL;Acc:AEE78793.1]
AT1G21750	5.61544	2.4894	up	-1.39221	-0.47738	down	-3.31273	-1.72802	down	2.35995	1.23876	up	ATPDI5	protein disulfide-isomerase A1 [Source:EMBL;Acc:AEE30151.1]
AT1G32950	5.61434	2.48912	up	1.03754	0.0531733	up	-2.72193	-1.44463	down	1.98799	0.991312	up	AT1G32950	Subtilase-like protein [Source:EMBL;Acc:AEE31543.1]
AT5G18470	5.56844	2.47727	up	-1.13059	-0.177071	down	-2.64972	-1.40584	down	2.37595	1.2485	up	AT5G18470	curculin-like (mannose-binding) lectin family protein [Source:EMBL;Acc:AED92567.1]
AT1G76980	5.56497	2.47637	up	1.06744	0.0941501	up	-2.44732	-1.2912	down	2.13025	1.09102	up	AT1G76980	uncharacterized protein [Source:EMBL;Acc:AEE35915.1]
AT1G35210	5.56016	2.47513	up	2.48852	1.31529	up	-1.67539	-0.744496	down	1.33362	0.415343	up	AT1G35210	uncharacterized protein [Source:EMBL;Acc:AEE31768.1]
AT3G48630	5.49248	2.45746	up	-2.48654	-1.31414	down	-2.24424	-1.16623	down	6.08548	2.60537	up	AT3G48630	uncharacterized protein [Source:EMBL;Acc:AEE78439.1]
AT3G26210	5.48797	2.45627	up	-1.43353	-0.519569	down	-1.91447	-0.936943	down	4.10932	2.0389	up	CYP71B23	cytochrome P450 71B23 [Source:EMBL;Acc:AEE77134.1]
AT2G31880	5.48712	2.45605	up	-1.25083	-0.322888	down	-2.54327	-1.34668	down	2.69868	1.43225	up	SOBIR1	putative leucine-rich repeat transmembrane protein kinase [Source:EMBL;Acc:AEC08599.1]
AT3G06890	5.47568	2.45304	up	-1.04018	-0.0568275	down	-4.10934	-2.03891	down	1.38603	0.470958	up	AT3G06890	uncharacterized protein [Source:EMBL;Acc:AEE74473.1]
AT5G25910	5.47162	2.45197	up	-6.77196	-2.75957	down	-2.44044	-1.28714	down	15.1832	3.9244	up	AtRLP52	receptor like protein 52 [Source:EMBL;Acc:AED93500.1]
AT5G52750	5.45072	2.44645	up	1.10905	0.149322	up	-1.5107	-0.595214	down	3.25332	1.70191	up	AT5G52750	heavy metal transport/detoxification domain-containing protein [Source:EMBL;Acc:AED96256.1]
AT1G35140	5.43099	2.44121	up	3.03557	1.60197	up	2.20089	1.13809	up	3.93764	1.97733	up	PHI-1	Phosphate-responsive 1-like protein [Source:EMBL;Acc:AEE31758.1]
AT2G29500	5.40481	2.43424	up	1.35877	0.4423	up	-2.94084	-1.55623	down	1.35258	0.435714	up	AT2G29500	HSP20 family protein [Source:EMBL;Acc:AEC08261.1]
AT4G23160	5.3813	2.42795	up	-1.76209	-0.817284	down	-2.75958	-1.46445	down	3.43614	1.78079	up	CRK8	cysteine-rich receptor-like protein kinase 8 [Source:EMBL;Acc:AEE84717.1]
AT3G47220	5.3678	2.42433	up	-10.2989	-3.36442	down	-3.96095	-1.98585	down	13.9569	3.8029	up	PLC9	phosphoinositide phospholipase C9 [Source:EMBL;Acc:AEE78257.1]
AT1G19020	5.36257	2.42293	up	1.24342	0.314319	up	-2.33372	-1.22263	down	1.84801	0.885972	up	AT1G19020	uncharacterized protein [Source:EMBL;Acc:AEE29792.1]
AT1G13470	5.35431	2.4207	up	-7.49505	-2.90594	down	-5.02801	-2.32999	down	7.98145	2.99665	up	AT1G13470	uncharacterized protein [Source:EMBL;Acc:AEE29023.1]
AT1G74710	5.33745	2.41615	up	1.09075	0.125324	up	-2.61265	-1.38551	down	1.87295	0.905312	up	ICS1	Isochorismate synthase 1 [Source:EMBL;Acc:AEE35624.1]
AT1G75170	5.32551	2.41292	up	-1.01593	-0.0228051	down	-2.88129	-1.52671	down	1.87776	0.909013	up	AT1G75170	sec.4-like phosphatidylinositol transfer-like protein [Source:EMBL;Acc:AEE35681.1]
AT1G65240	5.301	2.40626	up	-2.34889	-1.23198	down	-4.8094	-2.26586	down	2.58899	1.37239	up	AT1G65240	aspartic proteinase-like protein 2 [Source:EMBL;Acc:AEE34347.1]
AT5G37600	5.26943	2.39765	up	1.09048	0.124958	up	-1.91154	-0.934737	down	2.52792	1.33795	up	GLN1;1	glutamine synthetase cytosolic isozyme 1-1 [Source:EMBL;Acc:AED94209.1]
AT1G05570	5.24365	2.39057	up	-1.25752	-0.330579	down	-2.25618	-1.17388	down	2.92263	1.54727	up	ATGSL06	callose synthase 1 [Source:EMBL;Acc:AEE27855.1]
AT1G34180	5.22394	2.38514	up	-1.10527	-0.1444	down	-1.92373	-0.943904	down	3.0014	1.58563	up	anac016	NAC domain containing protein 16 [Source:EMBL;Acc:AEE31682.1]
AT1G08450	5.15687	2.3665	up	-1.11583	-0.158121	down	-2.39866	-1.26223	down	2.39893	1.26239	up	AtCRT3	calreticulin-3 [Source:EMBL;Acc:AEE28291.1]
AT5G42020	5.15438	2.3658	up	1.19994	0.262968	up	-2.22211	-1.15193	down	1.93308	0.950902	up	BIP	Luminal-binding protein 2 [Source:EMBL;Acc:AED94755.1]
AT4G31800	5.1474	2.36384	up	1.83475	0.875587	up	1.02285	0.0325953	up	2.8696	1.52085	up	WRKY18	WRKY transcription factor 18 [Source:EMBL;Acc:AEE85961.1]
AT2G34940	5.14044	2.36189	up	1.01266	0.0181566	up	-1.3066	-0.385822	down	3.885	1.95791	up	VSR5	vacuolar-sorting receptor 5 [Source:EMBL;Acc:AEC09042.1]
AT4G12720	5.09971	2.35042	up	1.06632	0.0926371	up	-2.08069	-1.05706	down	2.29854	1.20072	up	ATNUDX7	nudix hydrolase 7 [Source:EMBL;Acc:AEE83169.1]
AT1G26200	5.07602	2.3437	up	1.21519	0.281183	up	-1.24237	-0.313092	down	3.36224	1.74942	up	AT1G26200	TRAM, LAG1 and CLN8 (TLC) lipid-sensing domain containing protein [Source:EMBL;Acc:AEE30660.1]
AT1G68200	5.07176	2.34249	up	-3.04445	-1.60618	down	-2.68466	-1.42474	down	5.75147	2.52393	up	AT1G68200	zinc finger CCCH domain-containing protein 15 [Source:EMBL;Acc:AEE34764.1]
AT5G25820	5.03912	2.33317	up	-1.66382	-0.734504	down	-2.06329	-1.04495	down	4.06352	2.02273	up	AT5G25820	Exostosin family protein [Source:EMBL;Acc:AED93491.1]
AT4G29520	5.02612	2.32945	up	-1.19898	-0.261803	down	-2.71556	-1.44125	down	2.21914	1.15	up	AT4G29520	uncharacterized protein [Source:EMBL;Acc:AEE85639.1]
AT1G05562	5.02462	2.32901	up	-1.19537	-0.257462	down	1.37661	0.461115	up	8.26831	3.04759	up	AT1G05562	Potential natural antisense gene, locus overlaps with AT1G05560.[Source:TAIR;Acc:AT1G05562]
AT3G28540	5.0229	2.32852	up	-1.61009	-0.687142	down	-2.41424	-1.27157	down	3.34984	1.74409	up	AT3G28540	AAA-type ATPase family protein [Source:EMBL;Acc:AEE77457.1]
AT2G21850	5.01537	2.32636	up	-1.27114	-0.346122	down	-1.78386	-0.835004	down	3.57384	1.83747	up	AT2G21850	Cysteine/Histidine-rich C1 domain family protein [Source:EMBL;Acc:AEC07229.1]
AT3G54960	4.99808	2.32137	up	-1.1063	-0.145747	down	-2.77045	-1.47012	down	1.99585	0.997001	up	PDIL1-3	protein PDI-like 1-3 [Source:EMBL;Acc:AEE79319.1]
AT4G20110	4.99762	2.32124	up	1.03947	0.0558456	up	-2.07686	-1.05441	down	2.31496	1.21099	up	VSR3;1	vacuolar-sorting receptor 7 [Source:EMBL;Acc:AEE84277.1]
AT1G61420	4.99316	2.31995	up	1.49995	0.584916	up	-1.60558	-0.683097	down	2.07332	1.05194	up	AT1G61420	putative S-locus protein kinase [Source:EMBL;Acc:AEE33836.1]
AT2G44290	4.98349	2.31716	up	-1.34925	-0.432162	down	-2.82481	-1.49815	down	2.38033	1.25116	up	AT2G44290	xylogen-like protein 10 [Source:EMBL;Acc:AEC10404.1]
AT4G25110	4.97831	2.31566	up	-1.84408	-0.8829	down	-2.02153	-1.01545	down	4.54132	2.18311	up	AtMC2	metacaspase 2 [Source:EMBL;Acc:AEE85012.1]
AT5G46230	4.97648	2.31513	up	1.20881	0.273587	up	-1.61894	-0.695051	down	2.54292	1.34649	up	AT5G46230	uncharacterized protein [Source:EMBL;Acc:AED95355.1]
AT5G01100	4.95129	2.3078	up	1.36496	0.448855	up	-1.69486	-0.761166	down	2.14026	1.09778	up	AT5G01100	O-fucosyltransferase family protein [Source:EMBL;Acc:AED90299.1]
AT1G02470	4.9485	2.30699	up	1.53612	0.619293	up	-1.37518	-0.45962	down	2.34255	1.22808	up	AT1G02470	SRPBCC ligand-binding domain-containing protein [Source:EMBL;Acc:AEE27434.1]
AT4G13820	4.90624	2.29462	up	1.07561	0.10516	up	-2.72989	-1.44884	down	1.67089	0.740615	up	AT4G13820	leucine-rich repeat-containing protein [Source:EMBL;Acc:AEE83329.1]
AT1G72680	4.8423	2.27569	up	-2.03516	-1.02514	down	-2.56099	-1.3567	down	3.84807	1.94413	up	ATCAD1	putative cinnamyl alcohol dehydrogenase 1 [Source:EMBL;Acc:AEE35360.1]
AT3G57460	4.83751	2.27427	up	-1.25514	-0.327844	down	-1.76876	-0.822741	down	3.43276	1.77937	up	AT3G57460	catalytic/ metal ion binding / metalloendopeptidase/ zinc ion binding protein [Source:EMBL;Acc:AEE79657.1]
AT4G29850	4.81867	2.26864	up	-1.26257	-0.336365	down	-1.45866	-0.544643	down	4.17089	2.06036	up	AT4G29850	uncharacterized protein [Source:EMBL;Acc:AEE85685.1]
AT3G24090	4.81231	2.26673	up	-1.08767	-0.121237	down	-3.04982	-1.60872	down	1.71623	0.779246	up	AT3G24090	putative glucosamine-fructose-6-phosphate aminotransferase [Source:EMBL;Acc:AEE76855.1]
AT5G28540	4.79627	2.26191	up	1.08476	0.117371	up	-2.23265	-1.15875	down	1.9804	0.98579	up	BIP1	Luminal-binding protein 1 [Source:EMBL;Acc:AED93812.1]
AT5G52300	4.77811	2.25644	up	2.17485	1.12092	up	-1.54683	-0.629317	down	1.42031	0.506207	up	RD29B	CAP160 protein [Source:EMBL;Acc:AED96198.1]
AT5G27420	4.76669	2.25299	up	1.19054	0.251616	up	-1.28735	-0.364407	down	3.11011	1.63696	up	CNI1	E3 ubiquitin-protein ligase ATL31 [Source:EMBL;Acc:AED93685.1]
AT5G17780	4.76182	2.25151	up	6.34406	2.66541	up	1.59175	0.670611	up	1.19476	0.256718	up	AT5G17780	hydrolase, alpha/beta fold family protein [Source:EMBL;Acc:AED92468.1]
AT5G41400	4.75452	2.2493	up	1.01275	0.0182807	up	-3.1464	-1.6537	down	1.49207	0.577314	up	AT5G41400	RING/U-box domain-containing protein [Source:EMBL;Acc:AED94674.1]
AT4G26270	4.7522	2.24859	up	1.01903	0.0271969	up	-2.05013	-1.03571	down	2.27471	1.18568	up	PFK3	6-phosphofructokinase 3 [Source:EMBL;Acc:AEE85178.1]
AT2G42360	4.71183	2.23629	up	-2.17884	-1.12356	down	-2.36973	-1.24472	down	4.33228	2.11513	up	AT2G42360	E3 ubiquitin-protein ligase ATL41 [Source:EMBL;Acc:AEC10111.1]
AT1G65845	4.70289	2.23355	up	1.15572	0.208794	up	-2.35162	-1.23366	down	1.73039	0.791099	up	AT1G65845	uncharacterized protein [Source:EMBL;Acc:AEE34431.1]
AT5G08380	4.67689	2.22555	up	-1.54068	-0.623565	down	-2.21053	-1.1444	down	3.25965	1.70472	up	AtAGAL1	alpha-galactosidase 1 [Source:EMBL;Acc:AED91292.1]
AT1G15790	4.6753	2.22506	up	-1.13725	-0.185545	down	-1.98745	-0.990915	down	2.67528	1.41969	up	AT1G15790	uncharacterized protein [Source:EMBL;Acc:AEE29366.1]
AT1G32940	4.63607	2.2129	up	-1.07155	-0.0996971	down	-1.81606	-0.860814	down	2.73546	1.45179	up	ATSBT3.5	Subtilase-like protein [Source:EMBL;Acc:AEE31542.1]
AT1G57560	4.62569	2.20967	up	1.24526	0.316451	up	-2.54155	-1.34571	down	1.46156	0.547508	up	AtMYB50	myb domain protein 50 [Source:EMBL;Acc:AEE33435.1]
AT2G23170	4.62568	2.20967	up	2.65505	1.40874	up	-1.00421	-0.00605744	down	1.73492	0.79487	up	GH3.3	indole-3-acetic acid-amido synthetase GH3.3 [Source:EMBL;Acc:AEC07424.1]
AT5G41750	4.62072	2.20812	up	1.06632	0.0926466	up	-1.70449	-0.76934	down	2.5423	1.34613	up	AT5G41750	TIR-NBS-LRR class disease resistance protein [Source:EMBL;Acc:AED94721.1]
AT2G25625	4.61905	2.2076	up	1.18608	0.246199	up	-3.38175	-1.75777	down	1.15159	0.203628	up	AT2G25625	uncharacterized protein [Source:EMBL;Acc:AEC07726.1]
AT4G34135	4.60797	2.20413	up	1.55008	0.63234	up	-1.86243	-0.897184	down	1.59616	0.674607	up	UGT73B2	UDP-glucosyltransferase 73B2 [Source:EMBL;Acc:AEE86329.1]
AT5G23240	4.60003	2.20164	up	-1.48734	-0.572731	down	-1.80763	-0.854096	down	3.78496	1.92028	up	AT5G23240	DNAJ heat shock N-terminal domain-containing protein [Source:EMBL;Acc:AED93140.1]
AT2G17710	4.59566	2.20027	up	1.19346	0.255147	up	-2.34104	-1.22715	down	1.64487	0.717976	up	AT2G17710	uncharacterized protein [Source:EMBL;Acc:AEC06672.1]
AT5G61790	4.56769	2.19147	up	1.11589	0.158195	up	-2.20288	-1.13939	down	1.85817	0.893881	up	ATCNX1	calnexin 1 [Source:EMBL;Acc:AED97518.1]
AT1G17745	4.56302	2.18999	up	-1.1164	-0.158853	down	-2.44821	-1.29173	down	2.08076	1.05711	up	PGDH	D-3-phosphoglycerate dehydrogenase [Source:EMBL;Acc:AEE29630.1]
AT5G67450	4.53676	2.18166	up	-1.88789	-0.916778	down	-1.67664	-0.745569	down	5.1084	2.35287	up	AZF1	zinc-finger protein 1 [Source:EMBL;Acc:AED98346.1]
AT4G23885	4.53046	2.17966	up	-1.11554	-0.157744	down	-3.23659	-1.69447	down	1.5615	0.642929	up	AT4G23885	uncharacterized protein [Source:EMBL;Acc:AEE84819.1]
AT1G76530	4.52882	2.17913	up	2.60239	1.37984	up	-1.30802	-0.387387	down	1.33045	0.411911	up	AT1G76530	auxin efflux carrier-like protein [Source:EMBL;Acc:AEE35856.1]
AT5G57785	4.52847	2.17902	up	2.29842	1.20064	up	-1.85692	-0.892915	down	1.06103	0.0854648	up	AT5G57785	uncharacterized protein [Source:EMBL;Acc:AED96950.1]
AT2G15480	4.51617	2.1751	up	-1.79827	-0.846606	down	-1.99038	-0.993043	down	4.08026	2.02866	up	UGT73B5	UDP-glucosyl transferase 73B5 [Source:EMBL;Acc:AEC06405.1]
AT2G29090	4.51013	2.17317	up	-1.24745	-0.318986	down	-5.48136	-2.45453	down	1.02642	0.0376205	up	CYP707A2	abscisic acid 8'-hydroxylase 2 [Source:EMBL;Acc:AEC08210.1]
AT1G66460	4.49973	2.16984	up	-1.24653	-0.317912	down	-2.49107	-1.31677	down	2.25165	1.17098	up	AT1G66460	protein kinase-like protein [Source:EMBL;Acc:AEE34511.1]
AT5G01550	4.49956	2.16979	up	1.25148	0.323635	up	-1.36058	-0.444218	down	2.64255	1.40193	up	LECRKA4.2	Lectin-domain containing receptor kinase A4.2 [Source:EMBL;Acc:AED90359.1]
AT5G47120	4.48111	2.16385	up	-1.17741	-0.235618	down	-2.7256	-1.44657	down	1.93576	0.952901	up	ATBI-1	BAX inhibitor 1 [Source:EMBL;Acc:AED95473.1]
AT3G03640	4.47422	2.16164	up	1.07662	0.106513	up	-2.0822	-1.05811	down	1.99587	0.997018	up	GLUC	putative inactive beta-glucosidase 25 [Source:EMBL;Acc:AEE73966.1]
AT1G12210	4.45953	2.15689	up	1.17834	0.23675	up	-1.57201	-0.652607	down	2.4075	1.26753	up	RFL1	disease resistance protein RFL1 [Source:EMBL;Acc:AEE28849.1]
AT5G20960	4.45678	2.156	up	-1.22501	-0.292793	down	-2.15033	-1.10456	down	2.53895	1.34423	up	AO1	aldehyde oxidase 1 [Source:EMBL;Acc:AED92913.1]
AT2G30140	4.45598	2.15574	up	1.20095	0.264175	up	-2.20882	-1.14328	down	1.6798	0.748291	up	AT2G30140	UDP-glucoronosyl/UDP-glucosyl transferase-like protein [Source:EMBL;Acc:AEC08351.1]
AT3G52400	4.45339	2.1549	up	-1.24998	-0.321906	down	-2.25859	-1.17542	down	2.46465	1.30138	up	SYP122	syntaxin-122 [Source:EMBL;Acc:AEE78943.1]
AT1G67855	4.45266	2.15467	up	-1.10283	-0.141217	down	-3.14444	-1.6528	down	1.56166	0.643081	up	AT1G67855	uncharacterized protein [Source:EMBL;Acc:AEE34708.1]
AT1G61260	4.45029	2.1539	up	1.31168	0.391421	up	-3.29012	-1.71814	down	1.03121	0.044339	up	AT1G61260	uncharacterized protein [Source:EMBL;Acc:AEE33814.1]
AT4G23810	4.44417	2.15191	up	1.46843	0.554278	up	-1.58676	-0.666085	down	1.90732	0.931551	up	WRKY53	putative WRKY transcription factor 53 [Source:EMBL;Acc:AEE84809.1]
AT3G62600	4.44287	2.15149	up	-1.13344	-0.180709	down	-2.72111	-1.4442	down	1.85062	0.888007	up	ATERDJ3B	DNAJ heat shock family protein [Source:EMBL;Acc:AEE80368.1]
AT3G08970	4.44161	2.15108	up	-1.0055	-0.00790757	down	-2.37156	-1.24584	down	1.88316	0.913155	up	ATERDJ3A	DnaJ domain-containing protein [Source:EMBL;Acc:AEE74703.1]
AT5G65090	4.43949	2.15039	up	-2.18964	-1.13069	down	-2.74043	-1.4544	down	3.54721	1.82668	up	MRH3	inositol-1,4,5 triphosphate 5-phosphatase-like protein [Source:EMBL;Acc:AED98001.1]
AT2G28400	4.43475	2.14885	up	4.6106	2.20496	up	1.43491	0.520959	up	1.38018	0.464856	up	AT2G28400	uncharacterized protein [Source:EMBL;Acc:AEC08116.1]
AT5G61490	4.43182	2.1479	up	1.58437	0.663908	up	-1.12322	-0.167646	down	2.49034	1.31635	up	AT5G61490	uncharacterized protein [Source:EMBL;Acc:AED97474.1]
AT4G39030	4.43045	2.14745	up	-1.1925	-0.253984	down	-2.26705	-1.18082	down	2.33046	1.22062	up	EDS5	enhanced disease susceptibility 5 [Source:EMBL;Acc:AEE87009.1]
AT3G45860	4.4259	2.14597	up	-2.3078	-1.20652	down	-2.67379	-1.41889	down	3.82008	1.9336	up	CRK4	cysteine-rich receptor-like protein kinase 4 [Source:EMBL;Acc:AEE78083.1]
AT5G63990	4.40001	2.13751	up	-1.13419	-0.181661	down	-2.43717	-1.2852	down	2.04764	1.03396	up	AT5G63990	putative SAL3 phosphatase [Source:EMBL;Acc:AED97826.1]
AT2G46680	4.39755	2.1367	up	1.78282	0.834158	up	-1.89134	-0.91941	down	1.30417	0.383133	up	ATHB7	homeobox-leucine zipper protein ATHB-7 [Source:EMBL;Acc:AEC10739.1]
AT3G51430	4.39668	2.13641	up	1.01498	0.0214516	up	-2.30278	-1.20337	down	1.88112	0.911588	up	SSL5	strictosidine synthase [Source:EMBL;Acc:AEE78792.1]
AT3G08720	4.39525	2.13595	up	1.46733	0.553196	up	-1.33772	-0.419775	down	2.23919	1.16298	up	S6K2	serine/threonine protein kinase 2 [Source:EMBL;Acc:AEE74670.1]
AT1G34420	4.38982	2.13416	up	-1.3182	-0.398567	down	-2.15211	-1.10575	down	2.68883	1.42698	up	AT1G34420	leucine-rich repeat transmembrane protein kinase-like protein [Source:EMBL;Acc:AEE31712.1]
AT5G58710	4.37049	2.1278	up	-1.03427	-0.0486135	down	-2.29017	-1.19546	down	1.97377	0.980953	up	ROC7	Peptidyl-prolyl cis-trans isomerase CYP20-1 [Source:EMBL;Acc:AED97088.1]
AT2G38250	4.35857	2.12385	up	1.33819	0.420287	up	-1.06476	-0.090525	down	3.05896	1.61304	up	AT2G38250	DNA-binding protein [Source:EMBL;Acc:AEC09513.1]
AT5G09420	4.35196	2.12167	up	1.48685	0.572259	up	-1.66172	-0.732677	down	1.76141	0.81673	up	OM64	translocon at the outer membrane of chloroplasts 64-V [Source:EMBL;Acc:AED91391.1]
AT1G68620	4.31202	2.10836	up	-1.4953	-0.580437	down	-3.02259	-1.59578	down	2.1332	1.09302	up	AT1G68620	alpha/beta-hydrolase domain-containing protein [Source:EMBL;Acc:AEE34820.1]
AT4G23215	4.30779	2.10695	up	1.01515	0.0216918	up	-2.3896	-1.25677	down	1.77582	0.828485	up	AT4G23215	pseudogene.[Source:TAIR;Acc:AT4G23215]
AT1G79680	4.30309	2.10537	up	-3.4538	-1.78819	down	-1.73807	-0.797483	down	8.55089	3.09607	up	ATWAKL10	wall-associated receptor kinase-like 10 [Source:EMBL;Acc:AEE36286.1]
AT5G54140	4.30255	2.10519	up	1.85402	0.890654	up	-1.53676	-0.619888	down	1.51011	0.594649	up	ILL3	IAA-amino acid hydrolase ILR1-like 3 [Source:EMBL;Acc:AED96456.1]
AT5G40720	4.29007	2.101	up	-1.03378	-0.0479317	down	-3.11383	-1.63869	down	1.42429	0.510241	up	AT5G40720	uncharacterized protein [Source:EMBL;Acc:AED94587.1]
AT1G33720	4.2854	2.09943	up	1.02329	0.0332193	up	-1.39136	-0.476499	down	3.00989	1.58971	up	CYP76C6	cytochrome P450, family 76, subfamily C, polypeptide 6 [Source:EMBL;Acc:AEE31618.1]
AT5G57560	4.27448	2.09575	up	2.90344	1.53776	up	1.76163	0.816912	up	2.5935	1.3749	up	TCH4	xyloglucan endotransglucosylase/hydrolase protein 22 [Source:EMBL;Acc:AED96915.1]
AT3G11080	4.27027	2.09433	up	1.06274	0.0877916	up	-2.16262	-1.11278	down	1.858	0.893754	up	AtRLP35	receptor like protein 35 [Source:EMBL;Acc:AEE75000.1]
AT2G47470	4.26514	2.09259	up	1.09992	0.137395	up	-2.2473	-1.16819	down	1.72549	0.787006	up	ATPDI11	protein disulfide-isomerase A6 [Source:EMBL;Acc:AEC10844.1]
AT1G72280	4.26101	2.0912	up	1.19569	0.257847	up	-1.68172	-0.749941	down	2.11904	1.08341	up	AERO1	endoplasmic oxidoreductin-1 [Source:EMBL;Acc:AEE35298.1]
AT3G26500	4.25238	2.08827	up	1.01846	0.0263852	up	-1.89491	-0.92213	down	2.20344	1.13975	up	PIRL2	plant intracellular ras group-related LRR 2 [Source:EMBL;Acc:AEE77167.1]
AT3G22231	4.24957	2.08732	up	1.10013	0.13768	up	1.06812	0.0950788	up	4.12592	2.04472	up	PCC1	pathogen and circadian controlled 1 [Source:EMBL;Acc:AEE76608.1]
AT5G56050	4.23986	2.08401	up	-3.30788	-1.72591	down	-1.97528	-0.982057	down	7.10023	2.82787	up	AT5G56050	uncharacterized protein [Source:EMBL;Acc:AED96715.1]
AT4G16563	4.2342	2.08209	up	-1.09558	-0.131696	down	-1.72614	-0.787548	down	2.68745	1.42624	up	AT4G16563	aspartyl protease family protein [Source:EMBL;Acc:AEE83770.1]
AT1G09210	4.23154	2.08118	up	1.12526	0.170255	up	-2.28702	-1.19347	down	1.64428	0.71746	up	CRT1b	calreticulin-2 [Source:EMBL;Acc:AEE28414.1]
AT2G29460	4.22707	2.07966	up	-1.53871	-0.621725	down	-1.50894	-0.593533	down	4.31048	2.10785	up	GST22	glutathione S-transferase [Source:EMBL;Acc:AEC08257.1]
AT1G72240	4.20806	2.07315	up	2.46082	1.29914	up	-1.98296	-0.987652	down	-1.15961	-0.213637	down	AT1G72240	uncharacterized protein [Source:EMBL;Acc:AEE35292.1]
AT3G01080	4.19739	2.06949	up	-1.22459	-0.292303	down	-1.91601	-0.938104	down	2.68271	1.42369	up	WRKY58	WRKY DNA-binding protein 58 [Source:EMBL;Acc:AEE73605.1]
AT2G38340	4.19411	2.06837	up	-5.17304	-2.37101	down	-2.93327	-1.55251	down	7.39665	2.88687	up	DREB19	dehydration-responsive element-binding protein 2E [Source:EMBL;Acc:AEC09525.1]
AT1G56150	4.18987	2.06691	up	1.49966	0.584632	up	-3.24416	-1.69785	down	-1.16116	-0.215572	down	AT1G56150	SAUR-like auxin-responsive protein [Source:EMBL;Acc:AEE33351.1]
AT1G74360	4.17557	2.06197	up	1.52577	0.609535	up	-1.83282	-0.874069	down	1.49316	0.57837	up	AT1G74360	putative LRR receptor-like serine/threonine-protein kinase [Source:EMBL;Acc:AEE35582.1]
AT3G53940	4.17355	2.06128	up	3.40498	1.76765	up	-1.14465	-0.194911	down	1.07082	0.0987196	up	AT3G53940	Mitochondrial substrate carrier family protein [Source:EMBL;Acc:AEE79162.1]
AT5G40690	4.15155	2.05365	up	1.6832	0.751206	up	-1.65315	-0.725214	down	1.49198	0.577229	up	AT5G40690	uncharacterized protein [Source:EMBL;Acc:AED94582.1]
AT4G37900	4.14725	2.05215	up	-1.51471	-0.599043	down	-1.56823	-0.649142	down	4.0057	2.00205	up	AT4G37900	uncharacterized protein [Source:EMBL;Acc:AEE86851.1]
AT4G11350	4.14312	2.05072	up	1.41387	0.499652	up	-1.69496	-0.761252	down	1.72885	0.789813	up	AT4G11350	uncharacterized protein [Source:EMBL;Acc:AEE83000.1]
AT3G48080	4.1353	2.04799	up	-1.18222	-0.241493	down	-1.15218	-0.204367	down	4.2431	2.08512	up	AT3G48080	lipase class 3 family protein / disease resistance protein-related protein [Source:EMBL;Acc:AEE78365.1]
AT4G23450	4.13377	2.04746	up	2.88985	1.53099	up	-1.01924	-0.0274884	down	1.40345	0.488977	up	AIRP1	RING/U-box domain-containing protein [Source:EMBL;Acc:AEE84758.1]
AT2G31865	4.12427	2.04414	up	-1.20832	-0.273007	down	-2.33888	-1.22582	down	2.1307	1.09133	up	PARG2	putative poly(ADP-ribose) glycohydrolase 2 [Source:EMBL;Acc:AEC08596.1]
AT2G25000	4.11297	2.04018	up	-1.05953	-0.0834306	down	-1.66006	-0.731233	down	2.62511	1.39238	up	WRKY60	putative WRKY transcription factor 60 [Source:EMBL;Acc:AEC07648.1]
AT2G47800	4.11168	2.03973	up	1.1677	0.223673	up	-2.05938	-1.04221	down	1.70982	0.773844	up	MRP4	ABC transporter C family member 4 [Source:EMBL;Acc:AEC10889.1]
AT5G23235	4.10433	2.03715	up	-1.24613	-0.317459	down	-1.65908	-0.730382	down	3.08276	1.62422	up	AT5G23235	pseudogene.[Source:TAIR;Acc:AT5G23235]
AT1G48605	4.07412	2.02649	up	-1.1939	-0.25568	down	-2.03717	-1.02656	down	2.38767	1.2556	up	ATHAL3B	putative phosphopantothenoylcysteine decarboxylase [Source:EMBL;Acc:AEE32325.1]
AT1G74590	4.07014	2.02508	up	1.35779	0.441261	up	-1.47354	-0.559289	down	2.03429	1.02453	up	ATGSTU10	glutathione S-transferase TAU 10 [Source:EMBL;Acc:AEE35613.1]
AT3G16980	4.05173	2.01854	up	-2.82303	-1.49724	down	-1.40925	-0.494924	down	8.11649	3.02086	up	NRPB9A	DNA-directed RNA polymerase II subunit I [Source:EMBL;Acc:AEE75891.1]
AT5G59670	4.04735	2.01698	up	-1.26709	-0.341515	down	-1.47197	-0.557751	down	3.48399	1.80074	up	AT5G59670	Receptor-like protein kinase [Source:EMBL;Acc:AED97218.1]
AT4G32870	4.01805	2.0065	up	1.15117	0.203106	up	-1.85028	-0.887747	down	1.88641	0.915642	up	AT4G32870	SRPBCC ligand-binding domain-containing protein [Source:EMBL;Acc:AEE86137.1]
AT3G01290	4.00235	2.00085	up	-1.11744	-0.160194	down	-1.29042	-0.367844	down	3.46583	1.7932	up	AT3G01290	Hypersensitive-induced response protein 3 [Source:EMBL;Acc:AEE73633.1]
AT1G76970	4.00231	2.00083	up	-1.12519	-0.170164	down	-1.86122	-0.896251	down	2.41956	1.27475	up	AT1G76970	Target of Myb protein 1 [Source:EMBL;Acc:AEE35914.1]
AT1G21520	3.9822	1.99357	up	-1.08051	-0.111712	down	-2.25042	-1.1702	down	1.912	0.935084	up	AT1G21520	uncharacterized protein [Source:EMBL;Acc:AEE30111.1]
AT3G60450	3.98039	1.99291	up	1.12169	0.165676	up	-1.80644	-0.853152	down	1.96439	0.974083	up	AT3G60450	phosphoglycerate mutase-like protein [Source:EMBL;Acc:AEE80063.1]
AT1G03210	3.97972	1.99267	up	-1.1546	-0.207389	down	-1.76809	-0.822192	down	2.59883	1.37786	up	AT1G03210	Phenazine biosynthesis PhzC/PhzF protein [Source:EMBL;Acc:AEE27545.1]
AT1G14260	3.9706	1.98936	up	-3.41098	-1.77019	down	-2.91949	-1.54572	down	4.63904	2.21383	up	AT1G14260	RING/FYVE/PHD zinc finger-containing protein [Source:EMBL;Acc:AEE29133.1]
AT4G37530	3.97011	1.98918	up	-1.19473	-0.256683	down	-2.51027	-1.32784	down	1.88952	0.918022	up	AT4G37530	peroxidase 51 [Source:EMBL;Acc:AEE86807.1]
AT2G26440	3.9695	1.98896	up	-1.86676	-0.900537	down	-1.71706	-0.779937	down	4.31559	2.10956	up	AT2G26440	pectinesterase 12 [Source:EMBL;Acc:AEC07839.1]
AT1G77810	3.94869	1.98138	up	1.08456	0.11711	up	-2.00359	-1.00259	down	1.81715	0.86168	up	AT1G77810	beta-1,3-galactosyltransferase 7 [Source:EMBL;Acc:AEE36029.1]
AT5G27060	3.94635	1.98052	up	-1.10032	-0.137923	down	-2.01508	-1.01084	down	2.15487	1.1076	up	AtRLP53	receptor like protein 53 [Source:EMBL;Acc:AED93645.1]
AT1G02220	3.93973	1.9781	up	1.66849	0.738545	up	-1.27293	-0.348159	down	1.85497	0.891395	up	ANAC003	NAC domain-containing protein 3 [Source:EMBL;Acc:AEE27404.1]
AT4G29110	3.92801	1.9738	up	1.12215	0.166265	up	-2.31984	-1.21403	down	1.50891	0.593507	up	AT4G29110	uncharacterized protein [Source:EMBL;Acc:AEE85588.1]
AT2G25510	3.92496	1.97268	up	-1.45448	-0.540504	down	-2.12771	-1.0893	down	2.68306	1.42388	up	AT2G25510	uncharacterized protein [Source:EMBL;Acc:AEC07710.1]
AT3G04060	3.92333	1.97208	up	1.11148	0.152478	up	-2.41231	-1.27042	down	1.46326	0.549183	up	anac046	NAC domain containing protein 46 [Source:EMBL;Acc:AEE74032.1]
AT4G36470	3.89961	1.96333	up	1.44031	0.526383	up	-1.52961	-0.613163	down	1.77004	0.823784	up	AT4G36470	S-adenosyl-L-methionine-dependent methyltransferase-like protein [Source:EMBL;Acc:AEE86659.1]
AT3G07580	3.8841	1.95758	up	1.06153	0.0861414	up	-3.14027	-1.65089	down	1.16518	0.220547	up	AT3G07580	uncharacterized protein [Source:EMBL;Acc:AEE74568.1]
AT3G04640	3.87761	1.95517	up	2.05378	1.03828	up	-1.45833	-0.544314	down	1.29466	0.372572	up	AT3G04640	glycine-rich protein [Source:EMBL;Acc:AEE74112.1]
AT1G56660	3.87022	1.95242	up	1.53945	0.622412	up	-1.32465	-0.405616	down	1.89788	0.924388	up	AT1G56660	uncharacterized protein [Source:EMBL;Acc:AEE33420.1]
AT5G37540	3.85569	1.94699	up	-1.22905	-0.29754	down	-3.3834	-1.75847	down	1.40061	0.486053	up	AT5G37540	aspartyl protease family protein [Source:EMBL;Acc:AED94204.1]
AT1G24530	3.85204	1.94562	up	-1.14488	-0.195192	down	-2.12364	-1.08654	down	2.07668	1.05428	up	AT1G24530	transducin/WD-40 repeat-containing protein [Source:EMBL;Acc:AEE30544.1]
AT3G45620	3.83438	1.93899	up	-1.15168	-0.203745	down	-1.87132	-0.904057	down	2.35983	1.23868	up	AT3G45620	transducin/WD40 domain-containing protein [Source:EMBL;Acc:AEE78051.1]
AT4G14690	3.83184	1.93804	up	1.1068	0.146395	up	1.69699	0.762974	up	5.87512	2.55462	up	ELIP2	early light-inducible protein 2 [Source:EMBL;Acc:AEE83475.1]
AT1G07000	3.82866	1.93684	up	1.16679	0.222545	up	-1.64359	-0.716854	down	1.99646	0.997442	up	ATEXO70B2	exocyst complex component 7 [Source:EMBL;Acc:AEE28064.1]
AT5G49680	3.80545	1.92807	up	-1.4152	-0.501006	down	-1.62297	-0.698639	down	3.31828	1.73043	up	AT5G49680	putative cell expansion protein [Source:EMBL;Acc:AED95844.1]
AT3G29034	3.79095	1.92256	up	-1.25794	-0.331066	down	-2.27114	-1.18342	down	2.09974	1.07021	up	AT3G29034	uncharacterized protein [Source:EMBL;Acc:AEE77526.1]
AT1G52770	3.78142	1.91893	up	1.29593	0.373993	up	-1.51905	-0.603172	down	1.92087	0.941763	up	AT1G52770	phototropic-responsive NPH3-like protein [Source:EMBL;Acc:AEE32850.1]
AT5G50200	3.77627	1.91696	up	-1.12962	-0.175841	down	-1.78844	-0.838698	down	2.38519	1.25411	up	WR3	nitrate transmembrane transporter [Source:EMBL;Acc:AED95911.1]
AT5G01542	3.76865	1.91405	up	1.49786	0.582902	up	-1.50616	-0.590875	down	1.67049	0.740272	up	AT5G01542	Potential natural antisense gene, locus overlaps with AT5G01540.[Source:TAIR;Acc:AT5G01542]
AT4G36990	3.76656	1.91325	up	-1.03294	-0.0467539	down	-2.54143	-1.34564	down	1.53088	0.614362	up	HSF4	heat stress transcription factor B-1 [Source:EMBL;Acc:AEE86732.1]
AT4G36988	3.76656	1.91325	up	-1.03294	-0.0467539	down	-2.54143	-1.34564	down	1.53088	0.614362	up	CPuORF49	uncharacerized protein [Source:EMBL;Acc:AEE86731.1]
AT3G49210	3.76544	1.91282	up	-1.20967	-0.274617	down	-2.07846	-1.05551	down	2.1915	1.13192	up	AT3G49210	O-acyltransferase (WSD1-like) family protein [Source:EMBL;Acc:AEE78511.1]
AT1G56340	3.75181	1.90759	up	1.12242	0.166607	up	-2.18211	-1.12572	down	1.53183	0.61526	up	AtCRT1a	calreticulin-1 [Source:EMBL;Acc:AEE33379.1]
AT2G46150	3.73809	1.9023	up	-2.61382	-1.38616	down	-2.06976	-1.04946	down	4.7207	2.239	up	AT2G46150	late embryogenesis abundant hydroxyproline-rich glycoprotein [Source:EMBL;Acc:AEC10649.1]
AT5G19875	3.73409	1.90076	up	1.01352	0.0193701	up	-2.62172	-1.39051	down	1.40529	0.490871	up	AT5G19875	uncharacterized protein [Source:EMBL;Acc:AED92760.1]
AT3G04220	3.71721	1.89422	up	-1.19716	-0.259614	down	-2.0252	-1.01806	down	2.19736	1.13577	up	AT3G04220	TIR-NBS-LRR class disease resistance protein [Source:EMBL;Acc:AEE74054.1]
AT2G45210	3.71074	1.89171	up	1.67226	0.741798	up	-1.19188	-0.253239	down	1.86176	0.896671	up	AT2G45210	SAUR-like auxin-responsive protein [Source:EMBL;Acc:AEC10526.1]
AT1G21250	3.70841	1.8908	up	-1.05704	-0.0800276	down	-1.3438	-0.426322	down	2.91704	1.54451	up	WAK1	wall-associated receptor kinase 1 [Source:EMBL;Acc:AEE30079.1]
AT3G22235	3.70419	1.88916	up	-1.09793	-0.134781	down	-1.26076	-0.334292	down	3.22578	1.68965	up	AT3G22235	uncharacterized protein [Source:EMBL;Acc:AEE76610.1]
AT5G01540	3.70248	1.88849	up	1.46572	0.551611	up	-1.45335	-0.539385	down	1.73808	0.797495	up	LECRKA4.1	Lectin-domain containing receptor kinase A4.1 [Source:EMBL;Acc:AED90358.1]
AT4G05020	3.69638	1.88611	up	1.33406	0.415822	up	-1.65638	-0.728038	down	1.67278	0.742251	up	NDB2	NAD(P)H dehydrogenase B2 [Source:EMBL;Acc:AEE82460.1]
AT3G61280	3.68824	1.88293	up	-1.49743	-0.582489	down	-1.75762	-0.813625	down	3.14225	1.6518	up	AT3G61280	uncharacterized protein [Source:EMBL;Acc:AEE80183.1]
AT1G24150	3.67762	1.87877	up	1.02574	0.0366637	up	-1.94279	-0.958129	down	1.84546	0.883981	up	FH4	formin homologue 4 [Source:EMBL;Acc:AEE30487.1]
AT1G60730	3.63372	1.86145	up	1.35435	0.4376	up	-1.35613	-0.439493	down	1.97843	0.984352	up	AT1G60730	NAD(P)-linked oxidoreductase-like protein [Source:EMBL;Acc:AEE33725.1]
AT5G60950	3.63156	1.86059	up	-2.28135	-1.18989	down	-2.54262	-1.34632	down	3.2584	1.70416	up	COBL5	COBRA-like protein 5 [Source:EMBL;Acc:AED97402.1]
AT1G14360	3.62786	1.85912	up	-1.06346	-0.088762	down	-2.35533	-1.23593	down	1.63801	0.711948	up	ATUTR3	UDP-galactose transporter 3 [Source:EMBL;Acc:AEE29152.1]
AT1G66880	3.62346	1.85737	up	-1.17614	-0.234055	down	-1.95946	-0.970456	down	2.17493	1.12097	up	AT1G66880	protein kinase domain-containing protein [Source:EMBL;Acc:AEE34567.1]
AT4G15530	3.61924	1.85569	up	1.48782	0.573204	up	-2.04562	-1.03254	down	1.18916	0.249944	up	PPDK	pyruvate, phosphate dikinase 1 [Source:EMBL;Acc:AEE83618.1]
AT3G60961	3.6153	1.85412	up	-4.11254	-2.04003	down	-1.40583	-0.491418	down	10.576	3.40273	up	AT3G60961	uridylate kinase-like protein [Source:EMBL;Acc:AEE80131.1]
AT5G60800	3.60631	1.85052	up	1.18421	0.243923	up	-1.59756	-0.675872	down	1.90624	0.930727	up	AT5G60800	heavy metal transport/detoxification domain-containing protein [Source:EMBL;Acc:AED97378.1]
AT4G36120	3.59307	1.84522	up	-1.42507	-0.51103	down	-2.2965	-1.19944	down	2.22964	1.15681	up	AT4G36120	filament-like plant protein 5 [Source:EMBL;Acc:AEE86622.1]
AT3G13080	3.58867	1.84345	up	-1.08778	-0.121386	down	-1.84423	-0.883018	down	2.1167	1.08182	up	ATMRP3	ABC transporter C family member 3 [Source:EMBL;Acc:AEE75294.1]
AT1G67360	3.57803	1.83917	up	1.19939	0.262301	up	-1.84967	-0.887271	down	1.61283	0.689593	up	AT1G67360	Rubber elongation factor protein (REF) [Source:EMBL;Acc:AEE34637.1]
AT5G52540	3.55287	1.82898	up	-1.22698	-0.295112	down	-2.0777	-1.05499	down	2.09814	1.06911	up	AT5G52540	uncharacterized protein [Source:EMBL;Acc:AED96228.1]
AT1G17460	3.55256	1.82886	up	-1.17103	-0.227784	down	-1.55274	-0.634819	down	2.67924	1.42182	up	TRFL3	protein TRF-like 3 [Source:EMBL;Acc:AEE29593.1]
AT1G02850	3.54621	1.82628	up	-1.45745	-0.54345	down	-2.19165	-1.13202	down	2.35824	1.23771	up	BGLU11	beta glucosidase 11 [Source:EMBL;Acc:AEE27480.1]
AT5G48380	3.5434	1.82514	up	-1.15971	-0.213769	down	-1.74029	-0.799327	down	2.3613	1.23958	up	BIR1	probably inactive leucine-rich repeat receptor-like protein kinase [Source:EMBL;Acc:AED95662.1]
AT2G25110	3.54263	1.82482	up	-1.04814	-0.0678279	down	-2.305	-1.20476	down	1.61092	0.687887	up	SDF2	stromal cell-derived factor 2-like protein [Source:EMBL;Acc:AEC07659.1]
AT5G25930	3.52832	1.81898	up	1.03594	0.0509375	up	-1.35696	-0.440377	down	2.50996	1.32767	up	AT5G25930	Protein kinase family protein with leucine-rich repeat domain [Source:EMBL;Acc:AED93502.1]
AT5G15870	3.52723	1.81854	up	1.14197	0.191521	up	-2.09457	-1.06666	down	1.47464	0.560361	up	AT5G15870	glycosyl hydrolase family 81 protein [Source:EMBL;Acc:AED92219.1]
AT3G56400	3.52426	1.81732	up	1.2768	0.352534	up	-1.22504	-0.292824	down	2.25318	1.17196	up	WRKY70	putative WRKY transcription factor 70 [Source:EMBL;Acc:AEE79517.1]
AT2G35070	3.51569	1.81381	up	-1.1805	-0.239396	down	1.46383	0.549751	up	6.0753	2.60296	up	AT2G35070	uncharacterized protein [Source:EMBL;Acc:AEC09059.1]
AT2G33580	3.51452	1.81333	up	1.16087	0.21521	up	-1.75264	-0.809528	down	1.72738	0.788588	up	AT2G33580	protein kinase family protein [Source:EMBL;Acc:AEC08855.1]
AT1G68710	3.51032	1.8116	up	1.2837	0.360305	up	-1.81403	-0.8592	down	1.50744	0.592098	up	AT1G68710	phospholipid-translocating ATPase [Source:EMBL;Acc:AEE34830.1]
AT1G12420	3.50651	1.81004	up	1.46764	0.553494	up	-1.58245	-0.662156	down	1.50983	0.594388	up	ACR8	ACT domain repeat 8 protein [Source:EMBL;Acc:AEE28878.1]
AT1G10550	3.49977	1.80726	up	2.35538	1.23596	up	2.61134	1.38479	up	3.88009	1.95609	up	XTH33	xyloglucan:xyloglucosyl transferase [Source:EMBL;Acc:AEE28593.1]
AT5G41160	3.49859	1.80677	up	-3.62801	-1.85918	down	-1.37784	-0.462411	down	9.21217	3.20354	up	ATPUP12	putative purine permease 12 [Source:EMBL;Acc:AED94649.1]
AT3G29575	3.49811	1.80658	up	1.59585	0.674324	up	-1.42576	-0.511729	down	1.53743	0.620524	up	AFP3	Ninja-family protein AFP3 [Source:EMBL;Acc:AEE77590.1]
AT5G42050	3.49706	1.80614	up	1.2464	0.317771	up	-1.90312	-0.928367	down	1.47428	0.560006	up	AT5G42050	DCD (Development and Cell Death) domain protein [Source:EMBL;Acc:AED94759.1]
AT5G23660	3.49614	1.80576	up	1.46452	0.550427	up	-1.47531	-0.56102	down	1.61812	0.694316	up	MTN3	MTN3-like protein [Source:EMBL;Acc:AED93195.1]
AT2G02390	3.48194	1.79989	up	-1.15593	-0.209051	down	-2.49932	-1.32154	down	1.61038	0.687406	up	GSTZ1	glutathione S-transferase zeta-class 1 [Source:EMBL;Acc:AEC05574.1]
AT3G11580	3.48047	1.79928	up	1.63095	0.705712	up	1.13649	0.184586	up	2.42529	1.27816	up	AT3G11580	AP2/B3 domain-containing protein [Source:EMBL;Acc:AEE75069.1]
AT2G21350	3.46432	1.79257	up	-1.53591	-0.619098	down	-2.39813	-1.26191	down	2.21877	1.14976	up	AT2G21350	RNA-binding CRS1 / YhbY (CRM) domain protein [Source:EMBL;Acc:AEC07165.1]
AT1G58300	3.45599	1.7891	up	-1.20934	-0.274224	down	-2.36714	-1.24314	down	1.76562	0.820178	up	HO4	heme oxygenase 4 [Source:EMBL;Acc:AEE33533.1]
AT3G07195	3.45507	1.78872	up	-1.07098	-0.0989311	down	-1.23326	-0.302479	down	3.00043	1.58517	up	AT3G07195	RPM1-interacting protein 4 (RIN4) family protein [Source:EMBL;Acc:AEE74512.1]
AT4G23200	3.43381	1.77981	up	-2.3409	-1.22706	down	-1.86684	-0.900601	down	4.30578	2.10627	up	CRK12	putative cysteine-rich receptor-like protein kinase 12 [Source:EMBL;Acc:AEE84721.1]
AT5G45470	3.43099	1.77862	up	-1.28852	-0.365714	down	-1.56576	-0.646867	down	2.82347	1.49747	up	AT5G45470	uncharacterized protein [Source:EMBL;Acc:AED95256.1]
AT5G16170	3.43023	1.77831	up	-1.44304	-0.529107	down	-1.53374	-0.617055	down	3.22736	1.69036	up	AT5G16170	Core-2/I-branching beta-1,6-N-acetylglucosaminyltransferase family protein [Source:EMBL;Acc:AED92257.1]
AT3G46230	3.42586	1.77647	up	-2.8202	-1.4958	down	-2.19223	-1.1324	down	4.4072	2.13986	up	ATHSP17.4	heat shock protein 17.4 [Source:EMBL;Acc:AEE78138.1]
AT1G01010	3.42078	1.77433	up	1.336	0.417918	up	-1.26144	-0.335075	down	2.02979	1.02133	up	ANAC001	NAC domain-containing protein 1 [Source:EMBL;Acc:AEE27216.1]
AT2G01540	3.4204	1.77416	up	1.03625	0.0513713	up	-2.12132	-1.08496	down	1.55598	0.637827	up	AT2G01540	calcium-dependent lipid-binding domain-containing protein [Source:EMBL;Acc:AEC05466.1]
AT3G17790	3.41938	1.77374	up	1.63412	0.70851	up	-1.22609	-0.294069	down	1.70664	0.771157	up	PAP17	purple acid phosphatase 17 [Source:EMBL;Acc:AEE76007.1]
AT3G18610	3.41057	1.77001	up	5.38445	2.4288	up	1.76705	0.821343	up	1.11927	0.162556	up	PARLL1	nucleolin [Source:EMBL;Acc:AEE76122.1]
AT5G45380	3.40853	1.76915	up	-1.49486	-0.580012	down	-2.15297	-1.10633	down	2.36664	1.24284	up	ATDUR3	solute:sodium symporter [Source:EMBL;Acc:AED95242.1]
AT1G14370	3.40277	1.76671	up	-1.23283	-0.30197	down	-2.56348	-1.35811	down	1.63645	0.710572	up	APK2A	protein kinase 2A [Source:EMBL;Acc:AEE29153.1]
AT1G69840	3.40096	1.76594	up	1.18014	0.238954	up	-1.68086	-0.749203	down	1.7145	0.777787	up	AT1G69840	Hypersensitive-induced response protein 2 [Source:EMBL;Acc:AEE34990.1]
AT5G20880	3.40018	1.76561	up	1.43447	0.520514	up	-1.64554	-0.71856	down	1.44047	0.526538	up	AT5G20880	transposable element gene.[Source:TAIR;Acc:AT5G20880]
AT5G58940	3.39475	1.7633	up	-1.05557	-0.0780163	down	-1.84194	-0.881224	down	1.94544	0.960097	up	CRCK1	calmodulin-binding receptor-like cytoplasmic kinase 1 [Source:EMBL;Acc:AED97119.1]
AT4G26120	3.38975	1.76118	up	-1.83712	-0.877446	down	-2.74492	-1.45677	down	2.26869	1.18186	up	AT4G26120	ankyrin repeat and BTB/POZ domain-containing protein [Source:EMBL;Acc:AEE85160.1]
AT1G65790	3.3896	1.76112	up	-1.67614	-0.745147	down	-2.34941	-1.2323	down	2.41825	1.27397	up	ARK1	receptor kinase 1 [Source:EMBL;Acc:AEE34423.1]
AT1G27330	3.38569	1.75945	up	-1.04041	-0.0571486	down	-2.23223	-1.15849	down	1.57802	0.658112	up	AT1G27330	Ribosome associated membrane protein RAMP4 [Source:EMBL;Acc:AEE30807.1]
AT3G03470	3.38174	1.75777	up	1.27552	0.351087	up	-2.13737	-1.09584	down	1.24043	0.310843	up	CYP89A9	cytochrome P450, family 87, subfamily A, polypeptide 9 [Source:EMBL;Acc:AEE73948.1]
AT4G12290	3.38039	1.75719	up	1.08612	0.119177	up	-1.47468	-0.560398	down	2.11054	1.07762	up	AT4G12290	copper amine oxidase family protein [Source:EMBL;Acc:AEE83111.1]
AT4G36710	3.37608	1.75535	up	-1.10481	-0.143795	down	-1.89302	-0.920691	down	1.97035	0.978452	up	AT4G36710	scarecrow-like protein 15 [Source:EMBL;Acc:AEE86692.1]
AT2G46600	3.37352	1.75425	up	-1.13397	-0.181376	down	-2.33365	-1.22259	down	1.63926	0.713044	up	AT2G46600	calcium-binding EF-hand-containing protein [Source:EMBL;Acc:AEC10727.1]
AT5G03160	3.36987	1.75269	up	1.03829	0.0542072	up	-2.21093	-1.14466	down	1.46798	0.553828	up	ATP58IPK	mamallian P58IPK-like protein [Source:EMBL;Acc:AED90562.1]
AT3G12830	3.36078	1.7488	up	-1.11816	-0.16113	down	-2.40039	-1.26327	down	1.56554	0.646656	up	AT3G12830	SAUR-like auxin-responsive protein [Source:EMBL;Acc:AEE75250.1]
AT4G34390	3.36044	1.74865	up	1.15733	0.210804	up	-1.95463	-0.966896	down	1.4855	0.570949	up	XLG2	extra-large GTP-binding protein 2 [Source:EMBL;Acc:AEE86367.1]
AT2G41100	3.35755	1.74741	up	-1.16137	-0.21583	down	-1.5984	-0.67663	down	2.43954	1.28661	up	ATCAL4	calmodulin-like protein 12 [Source:EMBL;Acc:AEC09929.1]
AT1G13970	3.34757	1.74311	up	1.28076	0.357	up	-2.23893	-1.16281	down	1.1674	0.2233	up	AT1G13970	uncharacterized protein [Source:EMBL;Acc:AEE29091.1]
AT1G79110	3.34387	1.74152	up	1.69544	0.761658	up	-1.46374	-0.549656	down	1.34743	0.430205	up	AT1G79110	zinc ion binding protein [Source:EMBL;Acc:AEE36206.1]
AT5G61250	3.34141	1.74046	up	1.04286	0.0605448	up	-1.34353	-0.426027	down	2.38483	1.25388	up	AtGUS1	Heparanase-like protein 2 [Source:EMBL;Acc:AED97443.1]
AT5G40780	3.3411	1.74032	up	-1.31592	-0.39607	down	-1.66614	-0.736507	down	2.63881	1.39989	up	LHT1	Lysine histidine transporter 1 [Source:EMBL;Acc:AED94594.1]
AT1G24580	3.33737	1.73871	up	4.57425	2.19354	up	1.1468	0.197609	up	-1.19517	-0.257216	down	AT1G24580	RING/U-box domain-containing protein [Source:EMBL;Acc:AEE30548.1]
AT5G54610	3.33508	1.73772	up	-1.38569	-0.470608	down	-1.40928	-0.494956	down	3.27926	1.71337	up	ANK	ankyrin repeat family protein [Source:EMBL;Acc:AED96518.1]
AT4G17695	3.32944	1.73528	up	1.01789	0.0255875	up	-2.7542	-1.46163	down	1.18761	0.248059	up	KAN3	protein kanadi 3 [Source:EMBL;Acc:AEE83935.1]
AT1G63440	3.32928	1.73521	up	1.85582	0.892056	up	-1.22195	-0.289191	down	1.46811	0.553962	up	HMA5	Cu2+-exporting ATPase [Source:EMBL;Acc:AEE34100.1]
AT1G21550	3.32628	1.73391	up	-1.07591	-0.10556	down	-2.14681	-1.10219	down	1.66702	0.737275	up	AT1G21550	putative calcium-binding protein CML44 [Source:EMBL;Acc:AEE30116.1]
AT3G02040	3.29144	1.71872	up	3.72516	1.8973	up	-1.07014	-0.0978012	down	-1.21116	-0.276385	down	SRG3	senescence-related protein [Source:EMBL;Acc:AEE73752.1]
AT2G45510	3.2902	1.71817	up	-1.57526	-0.655586	down	-2.2987	-1.20082	down	2.25471	1.17294	up	CYP704A2	cytochrome P450, family 704, subfamily A, polypeptide 2 [Source:EMBL;Acc:AEC10564.1]
AT5G59662	3.28971	1.71796	up	-1.13435	-0.181865	down	-1.59889	-0.677071	down	2.33392	1.22276	up	AT5G59662	(AT5G59662) otherRNA [Source:RefSeq DNA;Acc:NR_023273]
AT2G29070	3.28267	1.71487	up	1.77178	0.825203	up	-1.4457	-0.531764	down	1.28156	0.357903	up	AT2G29070	ubiquitin fusion degradation UFD1-like protein [Source:EMBL;Acc:AEC08207.1]
AT5G50460	3.26894	1.70882	up	-1.13082	-0.177373	down	-2.17728	-1.12253	down	1.6978	0.763666	up	AT5G50460	protein transport protein sec61 subunit gamma-1 [Source:EMBL;Acc:AED95948.1]
AT1G18910	3.26578	1.70743	up	1.39513	0.4804	up	-1.67283	-0.74229	down	1.39933	0.484736	up	AT1G18910	zinc ion binding protein [Source:EMBL;Acc:AEE29781.1]
AT5G08760	3.26434	1.70679	up	-1.07728	-0.107394	down	-1.64342	-0.716704	down	2.1398	1.09748	up	AT5G08760	uncharacterized protein [Source:EMBL;Acc:AED91347.1]
AT2G31060	3.25384	1.70215	up	1.09332	0.128719	up	-1.51781	-0.601991	down	1.96079	0.971435	up	AT2G31060	elongation factor-like protein [Source:EMBL;Acc:AEC08484.1]
AT1G29640	3.23245	1.69263	up	2.09713	1.06841	up	-1.30719	-0.38647	down	1.17914	0.237741	up	AT1G29640	uncharacterized protein [Source:EMBL;Acc:AEE31114.1]
AT1G64065	3.23013	1.69159	up	1.60899	0.686155	up	-1.77246	-0.82575	down	1.13264	0.17969	up	AT1G64065	late embryogenesis abundant hydroxyproline-rich glycoprotein [Source:EMBL;Acc:AEE34187.1]
AT2G44980	3.22903	1.6911	up	1.23501	0.304518	up	-1.53274	-0.616114	down	1.70582	0.770469	up	AT2G44980	SNF2 and helicase domain-containing protein [Source:EMBL;Acc:AEC10492.1]
AT1G67850	3.22532	1.68944	up	-1.18124	-0.240299	down	-1.83334	-0.874476	down	2.0781	1.05526	up	AT1G67850	uncharacterized protein [Source:EMBL;Acc:AEE34707.1]
AT1G24140	3.22414	1.68891	up	-1.02643	-0.0376415	down	-1.76576	-0.820285	down	1.87419	0.90627	up	AT1G24140	matrix metalloprotease domain-containing protein [Source:EMBL;Acc:AEE30482.1]
AT1G55210	3.20731	1.68136	up	-1.14113	-0.190464	down	-3.20527	-1.68044	down	1.14186	0.191383	up	AT1G55210	Disease resistance-responsive (dirigent-like protein) family protein [Source:EMBL;Acc:AEE33206.1]
AT4G26060	3.20102	1.67853	up	1.06186	0.0865984	up	-2.1835	-1.12664	down	1.3806	0.465292	up	AT4G26060	ribosomal protein L18ae family protein [Source:EMBL;Acc:AEE85151.1]
AT2G39650	3.19734	1.67687	up	1.46997	0.555783	up	-1.4297	-0.515711	down	1.52138	0.605377	up	AT2G39650	uncharacterized protein [Source:EMBL;Acc:AEC09702.1]
AT3G27210	3.19031	1.6737	up	-1.03734	-0.0528855	down	-1.72126	-0.783466	down	1.92268	0.943115	up	AT3G27210	uncharacterized protein [Source:EMBL;Acc:AEE77279.1]
AT1G61490	3.18906	1.67313	up	2.17508	1.12107	up	-1.06195	-0.0867095	down	1.38066	0.465357	up	AT1G61490	putative S-locus protein kinase [Source:EMBL;Acc:AEE33844.1]
AT3G22240	3.18825	1.67276	up	-1.17649	-0.234484	down	-1.14039	-0.189522	down	3.28917	1.71773	up	AT3G22240	uncharacterized protein [Source:EMBL;Acc:AEE76611.1]
AT2G17120	3.18807	1.67268	up	-1.10581	-0.14511	down	-2.23034	-1.15726	down	1.58066	0.660531	up	LYM2	LysM domain-containing GPI-anchored protein 2 [Source:EMBL;Acc:AEC06587.1]
AT5G58570	3.18644	1.67194	up	1.00668	0.00960034	up	-2.35002	-1.23267	down	1.34692	0.429669	up	AT5G58570	uncharacterized protein [Source:EMBL;Acc:AED97070.1]
AT1G65040	3.18312	1.67044	up	-1.19793	-0.26054	down	-2.23521	-1.16041	down	1.70594	0.770569	up	AT1G65040	ubiquitin-protein ligase synoviolin [Source:EMBL;Acc:AEE34320.1]
AT1G02430	3.18261	1.67021	up	1.06247	0.0874182	up	-1.13629	-0.184334	down	2.6362	1.39846	up	ATARFD1B	ADP-ribosylation factor D1B [Source:EMBL;Acc:AEE27429.1]
AT2G40140	3.17121	1.66503	up	1.7537	0.810403	up	-1.24404	-0.315029	down	1.45357	0.539599	up	SZF2	zinc finger CCCH domain-containing protein 29 [Source:EMBL;Acc:AEC09788.1]
AT1G73860	3.16073	1.66026	up	1.93114	0.949453	up	1.10029	0.137883	up	1.80086	0.848686	up	AT1G73860	putative Kinesin motor protein-related protein [Source:EMBL;Acc:AEE35517.1]
AT5G53120	3.15793	1.65898	up	-1.03826	-0.0541652	down	-2.07575	-1.05363	down	1.57955	0.65951	up	SPMS	Spermine synthase [Source:EMBL;Acc:AED96309.1]
AT1G07620	3.15671	1.65842	up	-1.06658	-0.0929964	down	-1.88556	-0.914992	down	1.78562	0.836425	up	ATOBGM	GTP-binding protein Obg/CgtA [Source:EMBL;Acc:AEE28150.1]
AT1G13990	3.15023	1.65546	up	-1.23361	-0.302891	down	-3.03955	-1.60386	down	1.27854	0.354493	up	AT1G13990	uncharacterized protein [Source:EMBL;Acc:AEE29094.1]
AT3G23510	3.13843	1.65004	up	-1.10151	-0.139477	down	-3.74951	-1.9067	down	-1.08461	-0.117183	down	AT3G23510	Cyclopropane-fatty-acyl-phospholipid synthase [Source:EMBL;Acc:AEE76772.1]
AT2G41410	3.13446	1.64822	up	1.27926	0.355314	up	-1.902	-0.92752	down	1.28822	0.365384	up	AT2G41410	putative calcium-binding protein CML35 [Source:EMBL;Acc:AEC09970.1]
AT4G01700	3.13074	1.6465	up	-1.26522	-0.339387	down	-1.36648	-0.450461	down	2.89874	1.53543	up	AT4G01700	class II chitinase-like protein [Source:EMBL;Acc:AEE82066.1]
AT3G48090	3.12638	1.64449	up	-1.10945	-0.149847	down	-1.99949	-0.999632	down	1.73472	0.794706	up	EDS1	enhanced disease susceptibility 1 protein [Source:EMBL;Acc:AEE78367.1]
AT4G16690	3.12628	1.64445	up	1.36402	0.44787	up	-1.61542	-0.691913	down	1.41879	0.504666	up	ATMES16	pheophorbidase [Source:EMBL;Acc:AEE83784.1]
AT2G36780	3.11759	1.64043	up	-1.92155	-0.942274	down	1.12604	0.17126	up	6.74569	2.75397	up	AT2G36780	UDP-glucosyl transferase 73C [Source:EMBL;Acc:AEC09297.1]
AT4G33040	3.11195	1.63782	up	1.14194	0.191484	up	-3.27527	-1.71161	down	-1.20187	-0.265277	down	AT4G33040	glutaredoxin-C6 [Source:EMBL;Acc:AEE86163.1]
AT5G25230	3.11026	1.63704	up	1.70102	0.766398	up	-1.00065	-0.000941604	down	1.82728	0.869697	up	AT5G25230	elongation factor EF-2 [Source:EMBL;Acc:AED93415.1]
AT5G67470	3.1051	1.63464	up	1.2713	0.346301	up	-1.56341	-0.644693	down	1.56227	0.643645	up	ATFH6	formin-like protein 6 [Source:EMBL;Acc:AED98348.1]
AT4G09750	3.0952	1.63003	up	1.48939	0.574717	up	-1.43693	-0.522988	down	1.44626	0.53233	up	AT4G09750	Rossmann-fold NAD(P)-binding domain-containing protein [Source:EMBL;Acc:AEE82790.1]
AT4G28400	3.095	1.62994	up	-1.14403	-0.194122	down	-2.4876	-1.31475	down	1.42337	0.509309	up	AT4G28400	putative protein phosphatase 2C 58 [Source:EMBL;Acc:AEE85481.1]
AT5G58620	3.08979	1.62751	up	1.16819	0.224271	up	-1.7542	-0.810817	down	1.50778	0.592424	up	AT5G58620	zinc finger CCCH domain-containing protein 66 [Source:EMBL;Acc:AED97077.1]
AT3G05500	3.07878	1.62236	up	-1.18819	-0.248767	down	-1.98588	-0.989778	down	1.8421	0.88135	up	AT3G05500	Rubber elongation factor protein [Source:EMBL;Acc:AEE74249.1]
AT4G01010	3.07514	1.62065	up	-1.04654	-0.0656265	down	-1.66534	-0.73582	down	1.93249	0.95046	up	CNGC13	cyclic nucleotide-gated channel 13 [Source:EMBL;Acc:AEE81966.1]
AT1G20350	3.0694	1.61796	up	-1.5415	-0.624333	down	-3.62768	-1.85905	down	1.30427	0.383245	up	ATTIM17-1	translocase inner membrane subunit 17-1 [Source:EMBL;Acc:AEE29964.1]
AT2G40750	3.06715	1.6169	up	1.01419	0.0203283	up	1.03713	0.0526002	up	3.13654	1.64917	up	ATWRKY54	WRKY DNA-binding protein 54 [Source:EMBL;Acc:AEC09872.1]
AT4G16660	3.05414	1.61077	up	1.04028	0.0569766	up	-1.92715	-0.946471	down	1.52343	0.607321	up	AT4G16660	hypoxia up-regulated 1 [Source:EMBL;Acc:AEE83781.1]
AT2G29720	3.05077	1.60918	up	1.30305	0.381891	up	-1.05444	-0.0764761	down	2.22038	1.15081	up	CTF2B	CTF2B like oxidoreductase [Source:EMBL;Acc:AEC08297.1]
AT3G50920	3.04795	1.60784	up	1.28022	0.356388	up	-1.96858	-0.977158	down	1.2094	0.274294	up	AT3G50920	Phosphatidic acid phosphatase (PAP2) family protein [Source:EMBL;Acc:AEE78726.1]
AT4G33540	3.04383	1.60589	up	-1.05298	-0.0744787	down	-1.53314	-0.616489	down	2.09054	1.06388	up	AT4G33540	metallo-beta-lactamase family protein [Source:EMBL;Acc:AEE86243.1]
AT3G63030	3.03033	1.59948	up	-1.34061	-0.422895	down	-1.87626	-0.907862	down	2.16521	1.11451	up	MBD4	methyl-CPG-binding domain 4 protein [Source:EMBL;Acc:AEE80426.1]
AT5G06570	3.02554	1.59719	up	-13.3382	-3.73749	down	-3.8229	-1.93467	down	10.5562	3.40001	up	AT5G06570	alpha/beta hydrolase fold-containing protein [Source:EMBL;Acc:AED91036.1]
AT1G18570	3.01635	1.59281	up	-1.11803	-0.160963	down	-1.48405	-0.56954	down	2.27242	1.18423	up	BW51A	myb domain protein 51 [Source:EMBL;Acc:AEE29730.1]
AT5G40240	3.0138	1.59159	up	-1.49423	-0.579406	down	-2.17295	-1.11965	down	2.07245	1.05134	up	AT5G40240	nodulin MtN21 /EamA-like transporter family protein [Source:EMBL;Acc:AED94523.1]
AT2G38860	3.00963	1.58959	up	-1.47979	-0.565396	down	-2.56147	-1.35697	down	1.7387	0.79801	up	YLS5	class I glutamine amidotransferase-like domain-containing protein [Source:EMBL;Acc:AEC09595.1]
AT4G01910	3.00754	1.58858	up	1.96997	0.978175	up	-1.32368	-0.404557	down	1.15337	0.205853	up	AT4G01910	cysteine/histidine-rich C1 domain-containing protein [Source:EMBL;Acc:AEE82095.1]
AT3G47950	3.00591	1.5878	up	1.27124	0.346236	up	-1.41386	-0.499643	down	1.6724	0.741924	up	AHA4	H(+)-ATPase 4 [Source:EMBL;Acc:AEE78350.1]
AT2G47190	3.00352	1.58666	up	1.22238	0.289697	up	-1.0138	-0.0197771	down	2.42365	1.27718	up	ATMYB2	myb domain protein 2 [Source:EMBL;Acc:AEC10812.1]
AT1G13330	3.0024	1.58611	up	1.7236	0.785424	up	1.48107	0.566636	up	2.57992	1.36733	up	AHP2	homologous-pairing protein 2 [Source:EMBL;Acc:AEE29001.1]
AT1G74350	2.99594	1.58301	up	1.9445	0.9594	up	-1.53257	-0.615956	down	1.00532	0.00765244	up	AT1G74350	intron maturase, type II-like protein [Source:EMBL;Acc:AEE35581.1]
AT5G60440	2.99571	1.5829	up	1.25137	0.323507	up	-1.19463	-0.256564	down	2.00392	1.00283	up	AGL62	agamous-like MADS-box protein AGL62 [Source:EMBL;Acc:AED97331.1]
AT5G07830	2.99331	1.58174	up	1.01898	0.0271203	up	-1.62112	-0.696989	down	1.81206	0.857633	up	AtGUS2	Heparanase-like protein 1 [Source:EMBL;Acc:AED91209.1]
AT5G66620	2.98886	1.5796	up	1.7946	0.843665	up	-1.15696	-0.210338	down	1.43952	0.525592	up	DAR6	protein DA1-related 6 [Source:EMBL;Acc:AED98240.1]
AT3G25610	2.98808	1.57922	up	-1.28934	-0.366636	down	-1.57289	-0.653422	down	2.44941	1.29243	up	AT3G25610	phospholipid-transporting ATPase 10 [Source:EMBL;Acc:AEE77042.1]
AT5G06320	2.98572	1.57808	up	1.48877	0.574119	up	-1.49549	-0.580615	down	1.34103	0.423344	up	NHL3	NDR1/HIN1-Like protein 3 [Source:EMBL;Acc:AED91002.1]
AT1G27350	2.97427	1.57254	up	-1.02634	-0.0375131	down	-2.18248	-1.12597	down	1.3987	0.484082	up	AT1G27350	Ribosome associated membrane protein RAMP4 [Source:EMBL;Acc:AEE30809.1]
AT4G13900	2.97316	1.572	up	-1.05007	-0.0704823	down	-2.00947	-1.00681	down	1.55365	0.635665	up	AtRLP49
AT3G22400	2.97248	1.57167	up	-1.00417	-0.00600259	down	-2.89229	-1.53221	down	1.03201	0.0454591	up	LOX5	lipoxygenase 5 [Source:EMBL;Acc:AEE76630.1]
AT2G15390	2.96951	1.57023	up	-2.32946	-1.21999	down	-1.9461	-0.960587	down	3.55447	1.82963	up	FUT4	xyloglucan fucosyltransferase [Source:EMBL;Acc:AEC06395.1]
AT5G05460	2.96805	1.56951	up	-1.32228	-0.403022	down	-2.04571	-1.0326	down	1.91844	0.939934	up	AT5G05460	mannosyl-glycoprotein endo-beta-N-acetylglucosaminidase [Source:EMBL;Acc:AED90876.1]
AT3G45290	2.96767	1.56933	up	-1.46732	-0.553188	down	-2.09885	-1.0696	down	2.07472	1.05292	up	MLO3	MLO-like protein 3 [Source:EMBL;Acc:AEE78019.1]
AT2G31020	2.96547	1.56826	up	-1.49381	-0.579001	down	-1.98312	-0.98777	down	2.23379	1.15949	up	ORP1A	oxysterol binding protein-related protein 1A [Source:EMBL;Acc:AEC08479.1]
AT4G21903	2.96429	1.56769	up	-2.06094	-1.0433	down	-3.19269	-1.67477	down	1.9135	0.936216	up	AT4G21903	mate efflux domain-containing protein [Source:EMBL;Acc:AEE84523.1]
AT1G03290	2.96297	1.56705	up	1.00895	0.0128482	up	-1.73092	-0.791536	down	1.69662	0.762661	up	AT1G03290	uncharacterized protein [Source:EMBL;Acc:AEE27555.1]
AT3G50260	2.95955	1.56538	up	1.0683	0.0953113	up	-1.25304	-0.325437	down	2.21089	1.14463	up	CEJ1	ethylene-responsive transcription factor ERF011 [Source:EMBL;Acc:AEE78646.1]
AT1G29240	2.94914	1.56029	up	-1.23951	-0.309768	down	-1.94836	-0.962257	down	1.87619	0.907804	up	AT1G29240	uncharacterized protein [Source:EMBL;Acc:AEE31064.1]
AT2G37870	2.9393	1.55547	up	-2.29325	-1.19739	down	-3.2283	-1.69077	down	2.08796	1.06209	up	AT2G37870	protease inhibitor/seed storage/lipid transfer protein (LTP) family protein [Source:EMBL;Acc:AEC09460.1]
AT1G15310	2.93555	1.55363	up	2.38992	1.25696	up	-1.09768	-0.13446	down	1.119	0.16221	up	ATHSRP54A	Signal recognition particle protein 1 [Source:EMBL;Acc:AEE29301.1]
AT5G48560	2.9285	1.55016	up	-1.06533	-0.0913057	down	-1.36495	-0.448845	down	2.28568	1.19262	up	AT5G48560	transcription factor bHLH78 [Source:EMBL;Acc:AED95688.1]
AT5G54860	2.92804	1.54994	up	-1.35812	-0.441607	down	-1.6181	-0.694303	down	2.45758	1.29724	up	AT5G54860	major facilitator protein [Source:EMBL;Acc:AED96550.1]
AT4G04695	2.92672	1.54928	up	1.17533	0.233068	up	-1.29973	-0.378216	down	1.91587	0.937999	up	CPK31	calcium-dependent protein kinase 31 [Source:EMBL;Acc:AEE82413.1]
AT1G33560	2.91792	1.54494	up	1.05118	0.0720154	up	-1.72443	-0.78612	down	1.60972	0.686807	up	ADR1	disease resistance protein ADR1 [Source:EMBL;Acc:AEE31605.1]
AT5G60280	2.9061	1.53908	up	-1.24192	-0.312569	down	-1.99857	-0.998969	down	1.80585	0.852681	up	AT5G60280	concanavalin A-like lectin kinase-like protein [Source:EMBL;Acc:AED97302.1]
AT3G10500	2.90191	1.537	up	1.11924	0.162525	up	-1.51795	-0.602125	down	1.70805	0.772354	up	anac053	NAC domain containing protein 53 [Source:EMBL;Acc:AEE74917.1]
AT5G07340	2.90185	1.53697	up	-1.12866	-0.174615	down	-1.82687	-0.869375	down	1.7928	0.842212	up	AT5G07340	calnexin2 [Source:EMBL;Acc:AED91138.1]
AT1G14010	2.90156	1.53683	up	-1.14052	-0.189694	down	-2.04748	-1.03385	down	1.61628	0.692675	up	AT1G14010	emp24/gp25L/p24 family/GOLD domain-containing protein [Source:EMBL;Acc:AEE29098.1]
AT3G54085	2.89976	1.53593	up	1.73061	0.791281	up	-1.79314	-0.842491	down	-1.07017	-0.0978398	down	AT3G54085	Yos1-like protein [Source:EMBL;Acc:AEE79186.1]
AT3G52430	2.88888	1.53051	up	-1.25327	-0.3257	down	-2.03622	-1.02589	down	1.77808	0.830318	up	PAD4	protein PHYTOALEXIN DEFICIENT 4 [Source:EMBL;Acc:AEE78945.1]
AT1G78290	2.88263	1.52738	up	1.09997	0.137462	up	-2.34649	-1.23051	down	1.11683	0.159416	up	AT1G78290	serine/threonine-protein kinase SRK2C [Source:EMBL;Acc:AEE36092.1]
AT4G33360	2.87708	1.52461	up	1.04601	0.0648979	up	-1.63024	-0.705086	down	1.68719	0.754622	up	FLDH	Rossmann-fold NAD(P)-binding domain-containing protein [Source:EMBL;Acc:AEE86214.1]
AT5G10740	2.87551	1.52382	up	1.03938	0.0557222	up	-1.68614	-0.753729	down	1.64077	0.714369	up	AT5G10740	putative protein phosphatase 2C 69 [Source:EMBL;Acc:AED91590.1]
AT1G27980	2.86772	1.51991	up	-1.03676	-0.052077	down	-1.84874	-0.88654	down	1.6082	0.685443	up	ATDPL1	Sphingosine-1-phosphate lyase [Source:EMBL;Acc:AEE30898.1]
AT1G22400	2.8658	1.51894	up	1.21746	0.283877	up	-1.19553	-0.257646	down	1.96893	0.977415	up	ATUGT85A1	cytokinin-O-glucosyltransferase 2 [Source:EMBL;Acc:AEE30237.1]
AT4G11850	2.85878	1.5154	up	-1.16569	-0.221181	down	-1.53589	-0.619078	down	2.16971	1.1175	up	MEE54	phospholipase D gamma 1 [Source:EMBL;Acc:AEE83058.1]
AT2G13790	2.85865	1.51533	up	-1.15647	-0.209724	down	-1.65792	-0.729374	down	1.99403	0.995684	up	SERK4	somatic embryogenesis receptor kinase 4 [Source:EMBL;Acc:AEC06259.1]
AT4G28510	2.85481	1.5134	up	1.51992	0.603992	up	-1.29627	-0.37437	down	1.44898	0.535035	up	ATPHB1	prohibitin 1 [Source:EMBL;Acc:AEE85496.1]
AT5G12930	2.84866	1.51028	up	-1.22727	-0.295454	down	-1.62056	-0.696489	down	2.15733	1.10925	up	AT5G12930	uncharacterized protein [Source:EMBL;Acc:AED91832.1]
AT1G74020	2.83673	1.50423	up	1.43783	0.523891	up	-1.09957	-0.136943	down	1.79427	0.843396	up	SS2	strictosidine synthase 1 [Source:EMBL;Acc:AEE35538.1]
AT3G07720	2.83035	1.50098	up	1.40382	0.489353	up	-1.69447	-0.760836	down	1.18986	0.250792	up	AT3G07720	galactose oxidase/kelch repeat-containing protein [Source:EMBL;Acc:AEE74592.1]
AT3G11230	2.82303	1.49724	up	1.3567	0.440099	up	-1.3816	-0.466338	down	1.50609	0.590807	up	AT3G11230	yippee-like protein [Source:EMBL;Acc:AEE75017.1]
AT5G42010	2.82288	1.49717	up	1.45399	0.540015	up	-1.24069	-0.311148	down	1.56483	0.646007	up	AT5G42010	transducin/WD40 domain-containing protein [Source:EMBL;Acc:AED94754.1]
AT5G03350	2.81508	1.49317	up	-1.18256	-0.24191	down	1.01242	0.0178118	up	3.37034	1.7529	up	AT5G03350	lectin-like protein [Source:EMBL;Acc:AED90590.1]
AT5G61900	2.81469	1.49298	up	-1.13665	-0.184787	down	-1.78511	-0.836013	down	1.79222	0.841751	up	BON1	calcium-dependent phospholipid-binding copine-like protein [Source:EMBL;Acc:AED97535.1]
AT2G16870	2.8134	1.49232	up	1.30382	0.382744	up	-1.25061	-0.32263	down	1.72541	0.786943	up	AT2G16870	TIR-NBS-LRR class disease resistance protein [Source:EMBL;Acc:AEC06545.1]
AT5G46500	2.8109	1.49103	up	1.5117	0.59617	up	-1.19633	-0.258618	down	1.55428	0.636246	up	AT5G46500	uncharacterized protein [Source:EMBL;Acc:AED95392.1]
AT4G37370	2.80242	1.48667	up	1.15152	0.203541	up	-1.27145	-0.346473	down	1.91409	0.936659	up	CYP81D8	cytochrome P450, family 81, subfamily D, polypeptide 8 [Source:EMBL;Acc:AEE86785.1]
AT1G21390	2.80185	1.48638	up	-1.13184	-0.178664	down	-1.97042	-0.978502	down	1.60942	0.68654	up	emb2170	embryo defective 2170 [Source:EMBL;Acc:AEE30097.1]
AT5G39050	2.80128	1.48608	up	1.12776	0.173462	up	-1.20044	-0.263558	down	2.06919	1.04906	up	AT5G39050	HXXXD-type acyl-transferase-like protein [Source:EMBL;Acc:AED94391.1]
AT4G38260	2.80005	1.48545	up	-1.27836	-0.354294	down	-2.67209	-1.41797	down	1.33958	0.421778	up	AT4G38260	uncharacterized protein [Source:EMBL;Acc:AEE86906.1]
AT5G55170	2.79643	1.48358	up	-2.11296	-1.07927	down	-1.77961	-0.831557	down	3.32025	1.73129	up	SUM3	small ubiquitin-related modifier 3 [Source:EMBL;Acc:AED96595.1]
AT5G47070	2.79428	1.48248	up	1.21708	0.283423	up	-1.52895	-0.61254	down	1.50162	0.586515	up	AT5G47070	putative receptor-like protein kinase [Source:EMBL;Acc:AED95463.1]
AT3G49120	2.79403	1.48235	up	-1.23844	-0.308528	down	-1.24035	-0.310752	down	2.78973	1.48012	up	ATPCB	peroxidase 34 [Source:EMBL;Acc:AEE78501.1]
AT5G38210	2.79373	1.48219	up	1.16549	0.220938	up	-1.58164	-0.661418	down	1.51555	0.599838	up	AT5G38210	protein kinase-like protein [Source:EMBL;Acc:AED94281.1]
AT1G07135	2.79301	1.48182	up	2.11105	1.07796	up	-1.06309	-0.0882587	down	1.24453	0.315601	up	AT1G07135	glycine-rich protein [Source:EMBL;Acc:AEE28080.1]
AT4G00240	2.78667	1.47854	up	1.50802	0.592657	up	-1.44108	-0.527147	down	1.28231	0.358741	up	PLDBETA2	phospholipase D beta 2 [Source:EMBL;Acc:AEE81845.1]
AT1G74010	2.78378	1.47704	up	1.41742	0.503267	up	-1.11277	-0.154157	down	1.76494	0.819619	up	AT1G74010	strictosidine synthase [Source:EMBL;Acc:AEE35537.1]
AT4G24920	2.78302	1.47665	up	-1.16993	-0.226423	down	-1.95121	-0.964367	down	1.66868	0.738705	up	AT4G24920	protein transport protein sec61 subunit gamma-1 [Source:EMBL;Acc:AEE84976.1]
AT5G44820	2.78133	1.47578	up	-1.5763	-0.656538	down	-1.89598	-0.922946	down	2.31236	1.20937	up	AT5G44820	Nucleotide-diphospho-sugar transferase family protein [Source:EMBL;Acc:AED95165.1]
AT5G66630	2.77821	1.47416	up	1.62524	0.700656	up	-1.41118	-0.496898	down	1.21134	0.276603	up	DAR5	DA1-related protein 5 [Source:EMBL;Acc:AED98241.1]
AT2G46430	2.77109	1.47045	up	-1.25984	-0.333239	down	-1.67502	-0.74418	down	2.08422	1.05951	up	CNGC3.C	cyclic nucleotide gated channel [Source:EMBL;Acc:AEC10695.1]
AT2G27920	2.76914	1.46944	up	-1.04578	-0.0645755	down	-1.45276	-0.538793	down	1.99339	0.995222	up	SCPL51	serine carboxypeptidase-like 51 [Source:EMBL;Acc:AEC08058.1]
AT5G66640	2.76796	1.46882	up	-2.13087	-1.09144	down	-2.67262	-1.41825	down	2.20689	1.14201	up	DAR3	protein DA1-related 3 [Source:EMBL;Acc:AED98243.1]
AT1G34380	2.76624	1.46793	up	1.20048	0.263613	up	-1.37547	-0.459921	down	1.67527	0.744391	up	AT1G34380	5'-3' exonuclease-like protein [Source:EMBL;Acc:AEE31706.1]
AT3G23010	2.76149	1.46545	up	1.57241	0.652973	up	-1.16911	-0.225408	down	1.50219	0.587065	up	AtRLP36	receptor like protein 36 [Source:EMBL;Acc:AEE76705.1]
AT4G13330	2.75719	1.4632	up	2.05639	1.04011	up	-1.22123	-0.288338	down	1.0979	0.134746	up	AT4G13330	S-adenosylmethionine-dependent methyltransferase domain-containing protein [Source:EMBL;Acc:AEE83264.1]
AT2G20560	2.7567	1.46294	up	1.11185	0.15296	up	-2.10668	-1.07497	down	1.17692	0.23501	up	AT2G20560	DNAJ heat shock protein-like protein [Source:EMBL;Acc:AEC07028.1]
AT3G63010	2.75421	1.46164	up	1.27189	0.346979	up	-1.2743	-0.349704	down	1.69932	0.764956	up	GID1B	putative gibberellin receptor GID1L2 [Source:EMBL;Acc:AEE80423.1]
AT1G27770	2.74857	1.45868	up	-1.07348	-0.102293	down	-1.92481	-0.944716	down	1.53289	0.616256	up	PEA1	autoinhibited Ca2+-ATPase 1 [Source:EMBL;Acc:AEE30878.1]
AT1G71040	2.74556	1.4571	up	-1.12852	-0.174429	down	-1.75879	-0.814581	down	1.76167	0.816947	up	LPR2	cupredoxin-like protein [Source:EMBL;Acc:AEE35155.1]
AT4G04570	2.73956	1.45394	up	-1.03801	-0.0538222	down	-1.91239	-0.935379	down	1.48698	0.572385	up	CRK40	cysteine-rich receptor-like protein kinase 40 [Source:EMBL;Acc:AEE82399.1]
AT3G17420	2.73683	1.4525	up	-1.41543	-0.501239	down	-2.02908	-1.02083	down	1.90913	0.932913	up	GPK1	glyoxysomal protein kinase 1 [Source:EMBL;Acc:AEE75951.1]
AT1G63840	2.73186	1.44989	up	1.09341	0.128835	up	-1.34071	-0.423	down	1.86355	0.898051	up	AT1G63840	RING/U-box domain-containing protein [Source:EMBL;Acc:AEE34155.1]
AT4G14420	2.73134	1.44961	up	-1.07044	-0.0982097	down	-1.77488	-0.827724	down	1.64729	0.720093	up	AT4G14420	HR-like lesion-inducing protein-like protein [Source:EMBL;Acc:AEE83443.1]
AT4G21926	2.72616	1.44687	up	1.09804	0.134935	up	-1.67466	-0.743865	down	1.48254	0.568068	up	AT4G21926	uncharacterized protein [Source:EMBL;Acc:AEE84530.1]
AT3G05970	2.72437	1.44592	up	-1.11809	-0.161034	down	-1.58277	-0.662452	down	1.92453	0.944505	up	LACS6	long-chain acyl-CoA synthetase 6 [Source:EMBL;Acc:AEE74324.1]
AT1G15670	2.72114	1.44421	up	1.48316	0.568672	up	-1.09489	-0.130791	down	1.67568	0.74475	up	AT1G15670	putative F-box/kelch-repeat protein [Source:EMBL;Acc:AEE29347.1]
AT4G02220	2.71816	1.44263	up	1.1881	0.248657	up	-1.28694	-0.363948	down	1.77772	0.830028	up	AT4G02220	MYND type zinc finger and programmed cell death 2 C-terminal domain-containing protein [Source:EMBL;Acc:AEE82142.1]
AT5G37780	2.71645	1.44172	up	1.03518	0.0498804	up	-1.55434	-0.636306	down	1.68826	0.755535	up	ACAM-1	calmodulin 1 [Source:EMBL;Acc:AED94231.1]
AT2G26560	2.71529	1.44111	up	-6.39989	-2.67805	down	-2.0971	-1.0684	down	8.28646	3.05076	up	PLA IIA	phospholipase A 2A [Source:EMBL;Acc:AEC07858.1]
AT4G18580	2.71354	1.44018	up	-1.09157	-0.126399	down	-1.60197	-0.679848	down	1.84898	0.886728	up	AT4G18580	uncharacterized protein [Source:EMBL;Acc:AEE84063.1]
AT4G09570	2.71149	1.43908	up	1.1452	0.195606	up	-1.47419	-0.559925	down	1.60609	0.683554	up	CPK4	calcium-dependent protein kinase 4 [Source:EMBL;Acc:AEE82766.1]
AT3G04010	2.71136	1.43902	up	1.25225	0.324525	up	-1.92987	-0.948506	down	1.12193	0.165987	up	AT3G04010	O-Glycosyl hydrolases family 17 protein [Source:EMBL;Acc:AEE74025.1]
AT1G09560	2.70403	1.43511	up	-1.16609	-0.221684	down	-1.96889	-0.97738	down	1.60149	0.679417	up	GLP5	germin-like protein subfamily 2 member 1 [Source:EMBL;Acc:AEE28461.1]
AT1G31580	2.69935	1.43261	up	-1.43133	-0.517359	down	-1.84342	-0.882383	down	2.09593	1.06759	up	CXC750	protein ECS1 [Source:EMBL;Acc:AEE31373.1]
AT1G23140	2.69476	1.43016	up	1.15269	0.205007	up	-1.40858	-0.494245	down	1.65968	0.730906	up	AT1G23140	calcium-dependent lipid-binding domain-containing protein [Source:EMBL;Acc:AEE30344.1]
AT3G28340	2.69289	1.42916	up	2.63594	1.39832	up	1.31855	0.398954	up	1.34704	0.429795	up	GATL10	putative galacturonosyltransferase-like 10 [Source:EMBL;Acc:AEE77435.1]
AT5G60900	2.68881	1.42697	up	-1.20731	-0.271793	down	-1.60406	-0.681725	down	2.02376	1.01704	up	RLK1	receptor-like protein kinase 1 [Source:EMBL;Acc:AED97394.1]
AT1G65820	2.68658	1.42577	up	-1.10842	-0.148501	down	-1.85205	-0.889123	down	1.60787	0.685147	up	AT1G65820	glutathione S-transferase [Source:EMBL;Acc:AEE34427.1]
AT1G70690	2.68228	1.42346	up	-2.1088	-1.07643	down	-2.79812	-1.48446	down	2.0215	1.01543	up	HWI1	cysteine-rich repeat secretory protein 2 [Source:EMBL;Acc:AEE35100.1]
AT5G51770	2.67749	1.42088	up	1.28127	0.357575	up	-1.37455	-0.45896	down	1.52029	0.604344	up	AT5G51770	protein kinase family protein [Source:EMBL;Acc:AED96124.1]
AT5G53370	2.67135	1.41757	up	1.01591	0.0227741	up	-1.92411	-0.944188	down	1.36662	0.450608	up	ATPMEPCRF	Putative pectinesterase/pectinesterase inhibitor 61 [Source:EMBL;Acc:AED96345.1]
AT3G62780	2.66958	1.41661	up	-1.97028	-0.978399	down	-1.26804	-0.342599	down	4.148	2.05241	up	AT3G62780	calcium-dependent lipid-binding domain-containing protein [Source:EMBL;Acc:AEE80391.1]
AT1G72330	2.64239	1.40184	up	-1.1583	-0.212007	down	-1.66066	-0.731758	down	1.84304	0.88209	up	ALAAT2	alanine aminotransferase 2 [Source:EMBL;Acc:AEE35306.1]
AT5G54710	2.63922	1.40011	up	-1.1029	-0.1413	down	-1.51165	-0.596128	down	1.92557	0.945282	up	AT5G54710	ankyrin repeat-containing protein [Source:EMBL;Acc:AED96529.1]
AT1G23840	2.63625	1.39849	up	-1.42184	-0.507758	down	-1.90613	-0.930649	down	1.96646	0.975597	up	AT1G23840	uncharacterized protein [Source:EMBL;Acc:AEE30438.1]
AT5G24210	2.63605	1.39838	up	-1.21774	-0.284207	down	-1.59417	-0.672801	down	2.01361	1.00978	up	AT5G24210	lipase class 3 family protein [Source:EMBL;Acc:AED93271.1]
AT1G26690	2.63349	1.39698	up	-1.0147	-0.0210485	down	-1.77499	-0.827808	down	1.50547	0.590215	up	AT1G26690	emp24/gp25L/p24 family/GOLD domain-containing protein [Source:EMBL;Acc:AEE30721.1]
AT1G28190	2.63239	1.39637	up	1.28088	0.35713	up	-1.2936	-0.371393	down	1.5887	0.66785	up	AT1G28190	uncharacterized protein [Source:EMBL;Acc:AEE30929.1]
AT5G15860	2.62682	1.39332	up	1.06636	0.0926946	up	-1.5445	-0.627142	down	1.59492	0.673482	up	ATPCME	prenylcysteine methylesterase [Source:EMBL;Acc:AED92218.1]
AT2G37760	2.6255	1.39259	up	1.48914	0.574477	up	-1.57089	-0.651579	down	1.12236	0.166536	up	AT2G37760	NAD(P)-linked oxidoreductase-like protein [Source:EMBL;Acc:AEC09446.1]
AT5G61640	2.62479	1.3922	up	1.23424	0.303619	up	-2.42754	-1.27949	down	-1.14149	-0.190912	down	PMSR1	peptide methionine sulfoxide reductase A1 [Source:EMBL;Acc:AED97500.1]
AT2G29990	2.62151	1.3904	up	-1.27173	-0.346795	down	-1.73822	-0.797607	down	1.91797	0.939584	up	NDA2	NADH dehydrogenase [Source:EMBL;Acc:AEC08332.1]
AT5G54720	2.61497	1.3868	up	1.04767	0.0671859	up	-1.97242	-0.979966	down	1.26544	0.339645	up	AT5G54720	ankyrin repeat-containing protein [Source:EMBL;Acc:AED96530.1]
AT2G29120	2.61104	1.38463	up	-1.91639	-0.938391	down	-2.55266	-1.352	down	1.96022	0.971017	up	ATGLR2.7	glutamate receptor 2.7 [Source:EMBL;Acc:AEC08213.1]
AT5G19240	2.60995	1.38402	up	1.17799	0.236332	up	-1.15214	-0.204322	down	1.92301	0.94337	up	AT5G19240	GPI-anchored glycoprotein membrane precursor [Source:EMBL;Acc:AED92674.1]
AT5G01720	2.59869	1.37778	up	1.02393	0.0341193	up	-2.39767	-1.26163	down	1.05851	0.0820303	up	AT5G01720	F-box/LRR-repeat protein 3 [Source:EMBL;Acc:AED90382.1]
AT5G01610	2.59347	1.37488	up	-1.24093	-0.311423	down	-2.50945	-1.32737	down	1.28248	0.358935	up	AT5G01610	uncharacterized protein [Source:EMBL;Acc:AED90365.1]
AT2G11810	2.59251	1.37435	up	1.97721	0.983468	up	1.23815	0.308184	up	1.62345	0.699065	up	MGDC	Monogalactosyldiacylglycerol synthase 3 [Source:EMBL;Acc:AEC06184.1]
AT5G21900	2.59238	1.37428	up	1.42453	0.510489	up	-1.52597	-0.609722	down	1.19256	0.254065	up	AT5G21900	RNI-like family protein-like protein [Source:EMBL;Acc:AED92952.1]
AT5G02290	2.58898	1.37238	up	-1.0437	-0.0617014	down	-1.64826	-0.720939	down	1.63938	0.713147	up	NAK	putative serine/threonine-protein kinase NAK [Source:EMBL;Acc:AED90456.1]
AT1G21400	2.58837	1.37205	up	-1.34965	-0.432588	down	-2.33623	-1.22418	down	1.49532	0.580452	up	AT1G21400	2-oxoisovalerate dehydrogenase E1 component, alpha subunit [Source:EMBL;Acc:AEE30099.1]
AT3G60440	2.58576	1.37059	up	1.45442	0.540439	up	-1.1277	-0.173385	down	1.57654	0.656766	up	AT3G60440	phosphoglycerate mutase-like protein [Source:EMBL;Acc:AEE80062.1]
AT3G13910	2.57861	1.36659	up	-1.17277	-0.229923	down	-1.87026	-0.903236	down	1.61695	0.693278	up	AT3G13910	uncharacterized protein [Source:EMBL;Acc:AEE75437.1]
AT4G14800	2.5731	1.3635	up	1.13796	0.18645	up	-1.53502	-0.618256	down	1.47304	0.558799	up	PBD2	proteasome subunit beta type-2-B [Source:EMBL;Acc:AEE83500.1]
AT1G77660	2.56988	1.3617	up	-2.14487	-1.10089	down	-2.28247	-1.19059	down	2.41496	1.272	up	AT1G77660	putative phosphatidylinositol-4-phosphate 5-kinase [Source:EMBL;Acc:AEE36006.1]
AT1G02360	2.56986	1.36169	up	-2.4939	-1.31841	down	-1.39115	-0.476273	down	4.60699	2.20382	up	AT1G02360	putative chitinase [Source:EMBL;Acc:AEE27420.1]
AT3G46440	2.56975	1.36163	up	-1.26516	-0.339325	down	-1.84168	-0.881019	down	1.76533	0.819937	up	UXS5	UDP-XYL synthase 5 [Source:EMBL;Acc:AEE78159.1]
AT5G10440	2.56609	1.35957	up	2.10916	1.07667	up	1.19501	0.257019	up	1.45389	0.53992	up	CYCD4;2	cyclin-D4-2 [Source:EMBL;Acc:AED91540.1]
AT5G44568	2.56047	1.35641	up	-1.70745	-0.771847	down	-1.50171	-0.586606	down	2.91127	1.54165	up	AT5G44568	uncharacterized protein [Source:EMBL;Acc:AED95126.1]
AT3G62590	2.55773	1.35486	up	1.20392	0.267741	up	-1.97442	-0.981427	down	1.07601	0.105694	up	AT3G62590	lipase class 3 family protein [Source:EMBL;Acc:AEE80367.1]
AT5G45800	2.55768	1.35483	up	-1.10849	-0.14859	down	-2.02503	-1.01794	down	1.40005	0.485481	up	MEE62	leucine-rich repeat protein kinase-like protein [Source:EMBL;Acc:AED95301.1]
AT4G15233	2.55702	1.35447	up	1.08818	0.121922	up	-1.02812	-0.0400025	down	2.28555	1.19254	up	AT4G15233	ABC transporter G family member 42 [Source:EMBL;Acc:AEE83572.1]
AT1G60890	2.55604	1.35391	up	-1.14311	-0.192967	down	-1.58402	-0.663591	down	1.84457	0.883284	up	AT1G60890	phosphatidylinositol-4-phosphate 5-kinase 8 [Source:EMBL;Acc:AEE33744.1]
AT3G52710	2.55355	1.35251	up	-1.08038	-0.111533	down	-2.14765	-1.10276	down	1.28456	0.36128	up	AT3G52710	uncharacterized protein [Source:EMBL;Acc:AEE78984.1]
AT5G18780	2.54882	1.34983	up	-1.49921	-0.584205	down	-1.38198	-0.46674	down	2.76503	1.4673	up	AT5G18780	F-box domain-containing protein [Source:EMBL;Acc:AED92611.1]
AT2G46270	2.54635	1.34843	up	1.0259	0.0368865	up	-1.63755	-0.711541	down	1.51572	0.600006	up	GBF3	G-box binding factor 3 [Source:EMBL;Acc:AEC10668.1]
AT2G37080	2.54369	1.34692	up	-1.05891	-0.0825742	down	-1.96909	-0.977531	down	1.3679	0.451966	up	RIP3	interactor of constitutive active ROPs 2 [Source:EMBL;Acc:AEC09349.1]
AT5G25440	2.53986	1.34475	up	-1.39296	-0.478154	down	-1.62305	-0.698709	down	2.1798	1.12419	up	AT5G25440	protein kinase family protein [Source:EMBL;Acc:AED93443.1]
AT5G13490	2.53933	1.34445	up	1.21822	0.284774	up	-1.0692	-0.0965261	down	1.94956	0.963149	up	AAC2	ADP,ATP carrier protein 2 [Source:EMBL;Acc:AED91902.1]
AT4G04220	2.5369	1.34307	up	1.15535	0.208334	up	-1.85833	-0.89401	down	1.18159	0.240724	up	AtRLP46	receptor like protein 46 [Source:EMBL;Acc:AEE82375.1]
AT5G50350	2.53631	1.34273	up	1.04612	0.0650428	up	-1.92881	-0.947715	down	1.25699	0.329972	up	AT5G50350	uncharacterized protein [Source:EMBL;Acc:AED95931.1]
AT3G03560	2.53436	1.34162	up	-1.04889	-0.0688664	down	-1.67792	-0.746673	down	1.58427	0.663815	up	AT3G03560	uncharacterized protein [Source:EMBL;Acc:AEE73957.1]
AT4G27900	2.52903	1.33858	up	1.12131	0.165184	up	-1.69398	-0.760416	down	1.33143	0.412981	up	AT4G27900	CCT motif family protein [Source:EMBL;Acc:AEE85407.1]
AT2G24390	2.52709	1.33748	up	-1.23987	-0.310192	down	-1.68884	-0.756029	down	1.85528	0.89164	up	AT2G24390	AIG2-like family protein [Source:EMBL;Acc:AEC07569.1]
AT1G20693	2.52513	1.33636	up	-1.02193	-0.0312955	down	-1.6134	-0.690102	down	1.59942	0.677553	up	NFD02	high mobility group B2 protein [Source:EMBL;Acc:AEE30007.1]
AT4G17720	2.52455	1.33603	up	1.08476	0.117374	up	-1.64421	-0.717393	down	1.41545	0.501262	up	AT4G17720	RNA recognition motif-containing protein [Source:EMBL;Acc:AEE83940.1]
AT5G35735	2.52267	1.33495	up	-1.47294	-0.558699	down	-1.81744	-0.861908	down	2.04449	1.03174	up	AT5G35735	putative auxin-responsive protein [Source:EMBL;Acc:AED94011.1]
AT5G27830	2.51738	1.33192	up	-1.12464	-0.169464	down	-1.88992	-0.918329	down	1.49802	0.583059	up	AT5G27830	uncharacterized protein [Source:EMBL;Acc:AED93731.1]
AT3G09010	2.51114	1.32834	up	-1.08905	-0.123067	down	-1.52442	-0.608257	down	1.79396	0.84315	up	AT3G09010	protein kinase domain-containing protein [Source:EMBL;Acc:AEE74708.1]
AT3G23560	2.51044	1.32794	up	-2.16871	-1.11684	down	-3.12861	-1.64552	down	1.7402	0.799256	up	ALF5	mate efflux domain-containing protein [Source:EMBL;Acc:AEE76777.1]
AT5G43860	2.50722	1.32609	up	1.0468	0.0659892	up	-1.56488	-0.646055	down	1.53054	0.614044	up	ATCLH2	chlorophyllase 2 [Source:EMBL;Acc:AED95018.1]
AT1G18890	2.50596	1.32536	up	1.03885	0.0549825	up	-1.7164	-0.779388	down	1.40541	0.490992	up	ATCDPK1	calcium-dependent protein kinase 1 [Source:EMBL;Acc:AEE29777.1]
AT4G08230	2.50476	1.32467	up	-1.04719	-0.0665226	down	-2.16616	-1.11514	down	1.21088	0.276054	up	AT4G08230	glycine-rich protein [Source:EMBL;Acc:AEE82611.1]
AT4G23230	2.50429	1.3244	up	-2.02017	-1.01448	down	-1.90433	-0.929283	down	2.65662	1.40959	up	CRK15	cysteine-rich receptor-like protein kinase 15 [Source:EMBL;Acc:AEE84726.1]
AT3G46930	2.50195	1.32306	up	1.25238	0.324674	up	-1.82172	-0.865302	down	1.09663	0.133079	up	AT3G46930	protein kinase family protein [Source:EMBL;Acc:AEE78221.1]
AT3G50800	2.4988	1.32123	up	-1.05365	-0.0753921	down	1.08729	0.120739	up	2.86268	1.51737	up	AT3G50800	uncharacterized protein [Source:EMBL;Acc:AEE78711.1]
AT4G29810	2.49706	1.32023	up	-1.37324	-0.457588	down	-1.98102	-0.986247	down	1.73096	0.791574	up	MK1	mitogen-activated protein kinase kinase 2 [Source:EMBL;Acc:AEE85681.1]
AT4G39890	2.49483	1.31894	up	-1.15559	-0.20863	down	-1.65149	-0.723771	down	1.74569	0.803801	up	AtRABH1c	Ras-related protein RABH1C [Source:EMBL;Acc:AEE87134.1]
AT5G51570	2.48608	1.31387	up	-1.28557	-0.36241	down	-1.24708	-0.318552	down	2.56282	1.35773	up	AT5G51570	Hypersensitive-induced response protein 4 [Source:EMBL;Acc:AED96099.1]
AT1G63720	2.48475	1.3131	up	-2.02126	-1.01526	down	-1.86611	-0.900036	down	2.69133	1.42832	up	AT1G63720	uncharacterized protein [Source:EMBL;Acc:AEE34137.1]
AT3G26220	2.47691	1.30854	up	-1.52422	-0.60807	down	-2.02074	-1.01489	down	1.8683	0.901725	up	CYP71B3	cytochrome P450 71B3 [Source:EMBL;Acc:AEE77135.1]
AT2G05840	2.47641	1.30825	up	1.21642	0.282643	up	-1.41397	-0.499752	down	1.43979	0.525858	up	PAA2	proteasome subunit alpha type-6-B [Source:EMBL;Acc:AEC05980.1]
AT2G22500	2.47401	1.30685	up	1.27635	0.352028	up	-1.47799	-0.563636	down	1.31147	0.391189	up	UCP5	uncoupling protein 5 [Source:EMBL;Acc:AEC07315.1]
AT4G16700	2.47283	1.30617	up	1.62122	0.697076	up	1.12193	0.165977	up	1.71127	0.775066	up	PSD1	phosphatidylserine decarboxylase [Source:EMBL;Acc:AEE83788.1]
AT4G23470	2.47109	1.30515	up	-1.346	-0.428681	down	-1.70956	-0.773624	down	1.94558	0.960203	up	AT4G23470	PLAC8 family protein [Source:EMBL;Acc:AEE84763.1]
AT3G51890	2.46781	1.30323	up	-1.1219	-0.165942	down	-1.39601	-0.481312	down	1.98324	0.98786	up	AT3G51890	Clathrin light chain protein [Source:EMBL;Acc:AEE78859.1]
AT4G21980	2.46443	1.30125	up	-1.09266	-0.127844	down	-2.02287	-1.0164	down	1.33117	0.412696	up	ATG8A	autophagy-related protein 8a [Source:EMBL;Acc:AEE84537.1]
AT3G57540	2.46418	1.30111	up	1.65378	0.72577	up	-1.42918	-0.515192	down	1.04257	0.0601463	up	AT3G57540	Remorin family protein [Source:EMBL;Acc:AEE79669.1]
AT5G26340	2.45965	1.29845	up	-2.21331	-1.1462	down	-1.5343	-0.61758	down	3.54817	1.82707	up	MSS1	sugar transport protein 13 [Source:EMBL;Acc:AED93553.1]
AT5G38650	2.45377	1.295	up	1.14347	0.193414	up	-1.73539	-0.795257	down	1.23656	0.306327	up	AT5G38650	Proteasome maturation factor UMP1 [Source:EMBL;Acc:AED94347.1]
AT3G49725	2.45093	1.29333	up	1.49081	0.576092	up	-1.25182	-0.324024	down	1.31331	0.393211	up	AT3G49725	GTP-binding protein, HflX [Source:EMBL;Acc:AEE78582.1]
AT3G03060	2.44989	1.29272	up	1.78623	0.836915	up	1.53449	0.617759	up	2.10463	1.07356	up	AT3G03060	P-loop containing nucleoside triphosphate hydrolase-like protein [Source:EMBL;Acc:AEE73897.1]
AT5G37740	2.44823	1.29174	up	1.05603	0.0786533	up	-1.36646	-0.45044	down	1.6966	0.762643	up	AT5G37740	calcium-dependent lipid-binding domain-containing protein [Source:EMBL;Acc:AED94225.1]
AT1G30640	2.44749	1.2913	up	-1.20381	-0.26761	down	-1.83409	-0.875068	down	1.60641	0.683843	up	AT1G30640	Protein kinase family protein [Source:EMBL;Acc:AEE31255.1]
AT2G45790	2.4456	1.29019	up	-1.21281	-0.278353	down	-2.07513	-1.0532	down	1.42933	0.515337	up	ATPMM	phosphomannomutase [Source:EMBL;Acc:AEC10601.1]
AT2G36580	2.44248	1.28835	up	-1.04645	-0.0655066	down	-1.84433	-0.883098	down	1.38584	0.470757	up	AT2G36580	pyruvate kinase-like protein [Source:EMBL;Acc:AEC09271.1]
AT4G13920	2.44234	1.28826	up	1.25718	0.330188	up	-1.33051	-0.411982	down	1.46012	0.546092	up	RLP50	receptor like protein 50 [Source:EMBL;Acc:AEE83343.1]
AT5G22060	2.44034	1.28708	up	1.24523	0.316408	up	-1.43502	-0.521067	down	1.36567	0.449607	up	ATJ2	chaperone protein dnaJ 2 [Source:EMBL;Acc:AED92977.1]
AT2G21188	2.43802	1.28571	up	1.07809	0.108481	up	-2.01381	-1.00993	down	1.12296	0.167302	up	AT2G21188	other RNA.[Source:TAIR;Acc:AT2G21188]
AT1G69520	2.43378	1.2832	up	-1.09437	-0.130102	down	-1.27609	-0.351733	down	2.0872	1.06157	up	AT1G69520	S-adenosylmethionine-dependent methyltransferase domain-containing protein [Source:EMBL;Acc:AEE34937.1]
AT3G06990	2.42878	1.28023	up	-2.44612	-1.2905	down	-1.09715	-0.133761	down	5.41503	2.43697	up	AT3G06990	cysteine/histidine-rich C1 domain-containing protein [Source:EMBL;Acc:AEE74485.1]
AT4G26910	2.42845	1.28004	up	-1.20337	-0.267076	down	-1.65655	-0.72818	down	1.7641	0.818934	up	AT4G26910	dihydrolipoyllysine-residue succinyltransferase component of 2-oxoglutarate dehydrogenase complex 2 [Source:EMBL;Acc:AEE85267.1]
AT3G26840	2.4248	1.27787	up	1.11522	0.157323	up	-1.35151	-0.434576	down	1.60878	0.685966	up	AT3G26840	acyltransferase-like protein [Source:EMBL;Acc:AEE77221.1]
AT1G67650	2.42208	1.27625	up	2.3314	1.2212	up	1.24573	0.316995	up	1.29418	0.372041	up	AT1G67650	signal recognition particle subunit SRP72 [Source:EMBL;Acc:AEE34676.1]
AT3G56170	2.42171	1.27603	up	-1.08161	-0.113183	down	-1.94743	-0.961572	down	1.34503	0.42764	up	CAN	Ca-2+ dependent nuclease [Source:EMBL;Acc:AEE79489.1]
AT5G23850	2.41834	1.27402	up	-1.01942	-0.0277535	down	-1.69785	-0.763711	down	1.45202	0.53806	up	AT5G23850	uncharacterized protein [Source:EMBL;Acc:AED93222.1]
AT1G75750	2.41508	1.27207	up	1.36367	0.447495	up	1.03289	0.0466903	up	1.82927	0.871267	up	GASA1	gibberellin-regulated protein 1 [Source:EMBL;Acc:AEE35754.1]
AT2G17130	2.41315	1.27092	up	-1.00618	-0.0088822	down	-1.46857	-0.554414	down	1.65334	0.725388	up	IDH-II	Isocitrate dehydrogenase [NAD] regulatory subunit 2 [Source:EMBL;Acc:AEC06588.1]
AT1G21900	2.41312	1.2709	up	-1.16792	-0.223941	down	-2.05866	-1.04171	down	1.36901	0.453134	up	AT1G21900	emp24/gp25L/p24 family/GOLD domain-containing protein [Source:EMBL;Acc:AEE30170.1]
AT5G39090	2.4131	1.27089	up	1.1618	0.216361	up	-1.07245	-0.100917	down	1.93671	0.953609	up	AT5G39090	HXXXD-type acyl-transferase-like protein [Source:EMBL;Acc:AED94393.1]
AT1G71220	2.41207	1.27027	up	-1.06115	-0.0856266	down	-1.91149	-0.934697	down	1.33904	0.421204	up	PSL2	UDP-glucose:glycoprotein glucosyltransferase [Source:EMBL;Acc:AEE35174.1]
AT5G61210	2.41085	1.26954	up	-1.08916	-0.123211	down	-1.58494	-0.664425	down	1.65672	0.728326	up	SNAP33	SNAP25 homologous protein SNAP33 [Source:EMBL;Acc:AED97436.1]
AT4G36090	2.4099	1.26897	up	-1.04516	-0.0637261	down	-1.2194	-0.286177	down	2.06554	1.04652	up	AT4G36090	oxidoreductase, 2OG-Fe(II) oxygenase family protein [Source:EMBL;Acc:AEE86615.1]
AT2G05380	2.40915	1.26853	up	-3.10897	-1.63644	down	-2.40153	-1.26395	down	3.11884	1.64101	up	GRP3S	glycine-rich protein 3 short isoform [Source:EMBL;Acc:AEC05924.1]
AT2G16600	2.40878	1.2683	up	-1.25266	-0.324996	down	-1.84626	-0.884603	down	1.63433	0.708695	up	ROC3	Peptidyl-prolyl cis-trans isomerase CYP19-1 [Source:EMBL;Acc:AEC06518.1]
AT3G20960	2.4069	1.26717	up	-2.11432	-1.0802	down	-2.94185	-1.55672	down	1.72985	0.790649	up	CYP705A33	cytochrome P450, family 705, subfamily A, polypeptide 33 [Source:EMBL;Acc:AEE76446.1]
AT1G42480	2.4036	1.2652	up	-1.02854	-0.0405957	down	-1.91542	-0.937664	down	1.29068	0.368127	up	AT1G42480	uncharacterized protein [Source:EMBL;Acc:AEE31921.1]
AT5G63290	2.40302	1.26485	up	2.61402	1.38627	up	1.55837	0.640039	up	1.43258	0.518616	up	AT5G63290	oxygen-independent coproporphyrinogen III oxidase [Source:EMBL;Acc:AED97728.1]
AT1G34750	2.40051	1.26334	up	-1.15026	-0.201962	down	-1.76419	-0.819003	down	1.56515	0.646301	up	AT1G34750	putative protein phosphatase 2C 10 [Source:EMBL;Acc:AEE31734.1]
AT2G37110	2.39854	1.26216	up	-1.15432	-0.20704	down	-2.08734	-1.06167	down	1.32641	0.40753	up	AT2G37110	PLAC8 domain-containing protein [Source:EMBL;Acc:AEC09352.1]
AT5G63680	2.3956	1.26039	up	1.04291	0.0606152	up	-1.72118	-0.783396	down	1.33457	0.416374	up	AT5G63680	pyruvate kinase [Source:EMBL;Acc:AED97785.1]
AT1G07220	2.39451	1.25973	up	1.32966	0.411054	up	-1.1134	-0.154966	down	1.61744	0.693709	up	AT1G07220	uncharacterized protein [Source:EMBL;Acc:AEE28094.1]
AT4G33050	2.39089	1.25755	up	-1.39904	-0.484434	down	-1.36057	-0.444215	down	2.45848	1.29777	up	EDA39	calmodulin-binding protein [Source:EMBL;Acc:AEE86165.1]
AT5G57480	2.39026	1.25717	up	-1.10253	-0.140816	down	-1.67238	-0.741899	down	1.5758	0.656086	up	AT5G57480	AAA-type ATPase family protein [Source:EMBL;Acc:AED96906.1]
AT4G23220	2.387	1.2552	up	-1.99731	-0.99806	down	-1.46471	-0.550612	down	3.25497	1.70264	up	CRK14	cysteine-rich receptor-like protein kinase 14 [Source:EMBL;Acc:AEE84725.1]
AT4G15010	2.38679	1.25507	up	1.06639	0.0927286	up	-1.86911	-0.902351	down	1.19747	0.259994	up	AT4G15010	Mitochondrial substrate carrier family protein [Source:EMBL;Acc:AEE83539.1]
AT3G62260	2.38574	1.25444	up	1.59061	0.669583	up	-1.36575	-0.449697	down	1.09821	0.135156	up	AT3G62260	putative protein phosphatase 2C 49 [Source:EMBL;Acc:AEE80328.1]
AT1G13950	2.3774	1.24939	up	-1.57468	-0.655059	down	-2.0093	-1.00669	down	1.86316	0.897753	up	ELF5A-1	translation initiation factor eIF-5A [Source:EMBL;Acc:AEE29088.1]
AT2G19572	2.37716	1.24924	up	-1.03008	-0.0427521	down	-1.58761	-0.666857	down	1.54235	0.625135	up	AT2G19572	Potential natural antisense gene, locus overlaps with AT2G19570.[Source:TAIR;Acc:AT2G19572]
AT1G10690	2.37374	1.24716	up	1.1007	0.138422	up	-1.67275	-0.742223	down	1.28924	0.366518	up	AT1G10690	uncharacterized protein [Source:EMBL;Acc:AEE28629.1]
AT5G28830	2.37076	1.24535	up	-1.07097	-0.0989214	down	-1.72815	-0.789225	down	1.46922	0.555048	up	AT5G28830	EF-hand, calcium binding motif-containing protein [Source:EMBL;Acc:AED93842.1]
AT2G13800	2.36745	1.24333	up	1.03655	0.0517931	up	-1.47083	-0.556635	down	1.55283	0.634904	up	SERK5	somatic embryogenesis receptor kinase 5 [Source:EMBL;Acc:AEC06260.1]
AT3G13560	2.36516	1.24194	up	-1.16212	-0.216759	down	-1.96271	-0.972846	down	1.40041	0.48585	up	AT3G13560	glucan endo-1,3-beta-glucosidase 4 [Source:EMBL;Acc:AEE75374.1]
AT2G05630	2.36385	1.24114	up	-1.16496	-0.220278	down	-1.71702	-0.779909	down	1.60381	0.681506	up	ATG8D	autophagy-related protein 8d [Source:EMBL;Acc:AEC05959.1]
AT1G04990	2.36366	1.24102	up	-1.15159	-0.203624	down	-2.19042	-1.13121	down	1.24267	0.313438	up	AT1G04990	zinc finger CCCH domain-containing protein 3 [Source:EMBL;Acc:AEE27776.1]
AT1G72700	2.36341	1.24087	up	1.15921	0.213142	up	-1.74065	-0.799625	down	1.17129	0.228102	up	AT1G72700	phospholipid-translocating ATPase [Source:EMBL;Acc:AEE35362.1]
AT2G01650	2.36057	1.23914	up	1.0788	0.109429	up	-1.5028	-0.587657	down	1.45604	0.542052	up	PUX2	UBX domain-containing protein 2 [Source:EMBL;Acc:AEC05479.1]
AT1G68690	2.35827	1.23773	up	-1.471	-0.556796	down	-2.78741	-1.47892	down	1.24453	0.315603	up	AT1G68690	protein kinase-like protein [Source:EMBL;Acc:AEE34828.1]
AT2G36800	2.35727	1.23712	up	1.62083	0.696734	up	-1.09987	-0.137336	down	1.3223	0.403048	up	DOGT1	cytokinin-O-glucosyltransferase 3 [Source:EMBL;Acc:AEC09299.1]
AT4G39210	2.35585	1.23625	up	-1.06565	-0.0917362	down	-1.82851	-0.870672	down	1.37298	0.457312	up	APL3	glucose-1-phosphate adenylyltransferase large subunit 3 [Source:EMBL;Acc:AEE87038.1]
AT3G05650	2.35463	1.2355	up	-1.94728	-0.961463	down	-1.70695	-0.771424	down	2.68615	1.42554	up	AtRLP32	receptor like protein 32 [Source:EMBL;Acc:AEE74272.1]
AT4G32208	2.35441	1.23536	up	1.79456	0.843629	up	-1.36263	-0.446391	down	-1.03861	-0.0546563	down	AT4G32208	heat shock protein 70 (Hsp 70) family protein [Source:EMBL;Acc:AEE86021.1]
AT3G18485	2.35274	1.23434	up	1.14436	0.194545	up	-1.40581	-0.491401	down	1.46246	0.548393	up	ILR2	iaa-leucine resistant 2 [Source:EMBL;Acc:AEE76103.1]
AT1G75730	2.35235	1.2341	up	1.00008	0.00011605	up	-1.35549	-0.438818	down	1.73528	0.795166	up	AT1G75730	uncharacterized protein [Source:EMBL;Acc:AEE35753.1]
AT3G20250	2.35096	1.23325	up	-1.00043	-0.000615448	down	-1.58151	-0.6613	down	1.48716	0.572563	up	APUM5	pumilio 5 [Source:EMBL;Acc:AEE76352.1]
AT5G47140	2.35083	1.23317	up	1.12138	0.165273	up	-1.53563	-0.618833	down	1.36516	0.449067	up	GATA27	GATA transcription factor 27 [Source:EMBL;Acc:AED95475.1]
AT3G58570	2.34519	1.22971	up	1.08494	0.117613	up	-1.09997	-0.137468	down	1.96513	0.974626	up	AT3G58570	DEAD-box ATP-dependent RNA helicase 52 [Source:EMBL;Acc:AEE79800.1]
AT2G31730	2.34245	1.22802	up	1.30973	0.389267	up	-1.0765	-0.106351	down	1.6614	0.732402	up	AT2G31730	basic helix-loop-helix domain-containing protein [Source:EMBL;Acc:AEC08578.1]
AT4G25900	2.34092	1.22707	up	-1.22554	-0.293414	down	-1.72013	-0.78252	down	1.66782	0.737967	up	AT4G25900	aldose 1-epimerase family protein [Source:EMBL;Acc:AEE85131.1]
AT2G30550	2.33685	1.22457	up	1.12964	0.175867	up	-1.87884	-0.909842	down	1.10103	0.138858	up	AT2G30550	phospholipase A1-Igamma2 [Source:EMBL;Acc:AEC08406.1]
AT1G03550	2.33475	1.22327	up	1.51781	0.601996	up	-1.66921	-0.739165	down	-1.08515	-0.117892	down	AT1G03550	secretory carrier-associated membrane protein 2 [Source:EMBL;Acc:AEE27585.1]
AT3G11840	2.33007	1.22037	up	-1.4224	-0.50833	down	-1.5237	-0.607578	down	2.17517	1.12113	up	PUB24	plant U-box 24 protein [Source:EMBL;Acc:AEE75107.1]
AT2G03120	2.32989	1.22026	up	-1.20035	-0.263458	down	-1.76832	-0.82238	down	1.58155	0.661342	up	ATSPP	minor histocompatibility antigen H13 [Source:EMBL;Acc:AEC05665.1]
AT1G69720	2.3264	1.2181	up	-1.83176	-0.873234	down	-1.79153	-0.841193	down	2.37865	1.25014	up	HO3	heme oxygenase 3 [Source:EMBL;Acc:AEE34967.1]
AT2G41250	2.32428	1.21678	up	1.02298	0.032774	up	-2.17952	-1.12401	down	1.04246	0.0599941	up	AT2G41250	haloacid dehalogenase-like hydrolase domain-containing protein [Source:EMBL;Acc:AEC09953.1]
AT2G26600	2.32393	1.21657	up	-1.09921	-0.136473	down	-1.87937	-0.910248	down	1.35923	0.442794	up	AT2G26600	glycosyl hydrolases family 17 domain-containing protein [Source:EMBL;Acc:AEC07866.1]
AT5G24810	2.32243	1.21564	up	1.13771	0.186131	up	-1.56291	-0.644238	down	1.3061	0.385269	up	AT5G24810	ABC1 family protein [Source:EMBL;Acc:AED93365.1]
AT5G04720	2.32235	1.21559	up	1.08984	0.124122	up	-1.54994	-0.632213	down	1.37483	0.459251	up	ADR1-L2	ADR1-like 2 protein [Source:EMBL;Acc:AED90775.1]
AT1G64460	2.32078	1.21461	up	1.71422	0.777554	up	-1.28963	-0.366962	down	1.04979	0.0700963	up	AT1G64460	protein kinase-like protein [Source:EMBL;Acc:AEE34243.1]
AT5G42440	2.32068	1.21455	up	-1.3276	-0.408826	down	-1.64144	-0.714966	down	1.87697	0.908408	up	AT5G42440	protein kinase family protein [Source:EMBL;Acc:AED94811.1]
AT4G30500	2.3181	1.21294	up	-1.73896	-0.798223	down	-2.80025	-1.48556	down	1.43954	0.525607	up	AT4G30500	uncharacterized protein [Source:EMBL;Acc:AEE85773.1]
AT1G65486	2.31054	1.20823	up	-1.16433	-0.219498	down	-1.47624	-0.561925	down	1.82235	0.865801	up	AT1G65486	uncharacterized protein [Source:EMBL;Acc:AEE34388.1]
AT3G07680	2.31038	1.20813	up	-1.11651	-0.158998	down	-2.0058	-1.00418	down	1.28605	0.362949	up	AT3G07680	emp24/gp25L/p24 family/GOLD domain-containing protein [Source:EMBL;Acc:AEE74586.1]
AT4G21940	2.30677	1.20588	up	1.22096	0.288018	up	-1.91302	-0.935851	down	-1.01255	-0.0179939	down	CPK15	calcium-dependent protein kinase 15 [Source:EMBL;Acc:AEE84532.1]
AT3G22550	2.30389	1.20407	up	1.03812	0.0539754	up	-2.11951	-1.08373	down	1.04708	0.066371	up	AT3G22550	uncharacterized protein [Source:EMBL;Acc:AEE76652.1]
AT3G28480	2.30351	1.20383	up	-1.12522	-0.170208	down	-1.45321	-0.539246	down	1.7836	0.834795	up	AT3G28480	prolyl 4-hydroxylase [Source:EMBL;Acc:AEE77450.1]
AT3G09490	2.29955	1.20135	up	-1.39803	-0.483394	down	-1.48689	-0.572302	down	2.16212	1.11245	up	AT3G09490	tetratricopeptide repeat domain-containing protein [Source:EMBL;Acc:AEE74773.1]
AT1G61640	2.29277	1.19709	up	1.64872	0.721349	up	-1.16066	-0.214944	down	1.19814	0.260799	up	AT1G61640	aarF domain-containing kinase [Source:EMBL;Acc:AEE33866.1]
AT4G39190	2.29244	1.19688	up	-1.05369	-0.0754547	down	-1.9105	-0.933954	down	1.26434	0.338386	up	AT4G39190	uncharacterized protein [Source:EMBL;Acc:AEE87035.1]
AT3G20510	2.29125	1.19614	up	-1.13988	-0.188885	down	-1.88861	-0.917325	down	1.3829	0.467697	up	AT3G20510	Transmembrane proteins 14C [Source:EMBL;Acc:AEE76389.1]
AT3G57630	2.29067	1.19577	up	-1.14637	-0.197074	down	-1.58102	-0.660858	down	1.66092	0.731983	up	AT3G57630	exostosin family protein [Source:EMBL;Acc:AEE79680.1]
AT3G19970	2.29031	1.19554	up	1.52786	0.611509	up	-1.24324	-0.314108	down	1.20574	0.269924	up	AT3G19970	uncharacterized protein [Source:EMBL;Acc:AEE76314.1]
AT2G31390	2.28542	1.19246	up	1.0342	0.0485156	up	-1.47904	-0.564658	down	1.49411	0.579288	up	AT2G31390	fructokinase [Source:EMBL;Acc:AEC08541.1]
AT2G33530	2.28468	1.19199	up	-1.00947	-0.0135975	down	-1.55166	-0.633814	down	1.48635	0.571775	up	scpl46	serine carboxypeptidase-like 46 [Source:EMBL;Acc:AEC08849.1]
AT5G07770	2.28317	1.19104	up	-1.4656	-0.551487	down	-1.90505	-0.929832	down	1.75649	0.812693	up	AT5G07770	formin-like protein 16 [Source:EMBL;Acc:AED91202.1]
AT2G19570	2.28299	1.19092	up	1.00903	0.0129698	up	-1.57524	-0.655568	down	1.43633	0.522385	up	CDA1	cytidine deaminase 1 [Source:EMBL;Acc:AEC06896.1]
AT4G37640	2.28217	1.1904	up	-1.01112	-0.0159515	down	-1.70763	-0.771991	down	1.35132	0.434365	up	ACA2	Ca2+-transporting ATPase [Source:EMBL;Acc:AEE86819.1]
AT5G08300	2.28063	1.18943	up	1.08242	0.114258	up	-1.34676	-0.429494	down	1.56448	0.64568	up	AT5G08300	Succinyl-CoA ligase [GDP-forming] subunit alpha-1 [Source:EMBL;Acc:AED91279.1]
AT4G08850	2.278	1.18777	up	-1.01141	-0.0163615	down	-1.31287	-0.392726	down	1.75492	0.811402	up	AT4G08850	Leucine-rich repeat-containing protein [Source:EMBL;Acc:AEE82683.1]
AT1G23010	2.27369	1.18504	up	-1.15816	-0.21184	down	-1.18282	-0.242232	down	2.22629	1.15464	up	LPR1	cupredoxin-like protein [Source:EMBL;Acc:AEE30321.1]
AT1G50520	2.27312	1.18467	up	1.07704	0.107075	up	-1.07271	-0.10126	down	1.96747	0.976339	up	CYP705A27	cytochrome P450, family 705, subfamily A, polypeptide 27 [Source:EMBL;Acc:AEE32560.1]
AT4G21610	2.27272	1.18442	up	-1.3653	-0.449223	down	-1.81369	-0.858931	down	1.71085	0.774711	up	LOL2	lsd one like 2 protein [Source:EMBL;Acc:AEE84480.1]
AT1G49050	2.27133	1.18354	up	1.01824	0.0260706	up	-1.52676	-0.610476	down	1.46104	0.546993	up	AT1G49050	aspartyl protease [Source:EMBL;Acc:AEE32389.1]
AT1G48320	2.27036	1.18292	up	1.13824	0.18681	up	-1.68715	-0.754588	down	1.18224	0.241525	up	AT1G48320	thioesterase-like protein [Source:EMBL;Acc:AEE32274.1]
AT5G62620	2.26983	1.18258	up	1.24697	0.318423	up	-1.52029	-0.60435	down	1.19732	0.259809	up	AT5G62620	putative beta-1,3-galactosyltransferase 19 [Source:EMBL;Acc:AED97632.1]
AT5G41740	2.26844	1.1817	up	1.07746	0.107635	up	-1.35613	-0.439496	down	1.55248	0.634573	up	AT5G41740	TIR-NBS-LRR class disease resistance protein [Source:EMBL;Acc:AED94718.1]
AT4G30230	2.26834	1.18164	up	-1.48495	-0.57041	down	-1.86242	-0.897182	down	1.80859	0.854868	up	AT4G30230	uncharacterized protein [Source:EMBL;Acc:AEE85741.1]
AT4G13918	2.26569	1.17995	up	1.23372	0.303017	up	-1.28338	-0.359944	down	1.43096	0.516987	up	AT4G13918	Potential natural antisense gene, locus overlaps with AT4G13920.[Source:TAIR;Acc:AT4G13918]
AT4G11840	2.2646	1.17926	up	-1.0418	-0.0590769	down	-1.25394	-0.326467	down	1.88148	0.911868	up	PLDGAMMA3	phospholipase D gamma 3 [Source:EMBL;Acc:AEE83056.1]
AT2G19710	2.26337	1.17847	up	1.32496	0.405947	up	-1.18183	-0.241022	down	1.44543	0.5315	up	AT2G19710	Regulator of Vps4 activity in the MVB pathway protein [Source:EMBL;Acc:AEC06916.1]
AT5G61390	2.2585	1.17537	up	-1.12636	-0.171671	down	-2.19442	-1.13384	down	1.15925	0.213197	up	AT5G61390	exonuclease-like protein [Source:EMBL;Acc:AED97461.1]
AT5G56350	2.25761	1.1748	up	1.08034	0.111481	up	-1.43942	-0.525486	down	1.45179	0.537829	up	AT5G56350	pyruvate kinase [Source:EMBL;Acc:AED96752.1]
AT2G17290	2.25635	1.17399	up	-1.12997	-0.176282	down	-1.41683	-0.502668	down	1.79951	0.847606	up	ATCPK6	Calcium-dependent protein kinase family protein [Source:EMBL;Acc:AEC06609.1]
AT1G42990	2.25572	1.17359	up	-1.05305	-0.0745729	down	-1.92924	-0.948032	down	1.23126	0.300132	up	BZIP60	bZIP transcription factor 60 [Source:EMBL;Acc:AEE31935.1]
AT4G01870	2.25301	1.17186	up	-1.20937	-0.274251	down	-1.33159	-0.413154	down	2.04621	1.03295	up	AT4G01870	tolB-related protein [Source:EMBL;Acc:AEE82088.1]
AT3G47810	2.25243	1.17148	up	-1.02829	-0.0402412	down	-1.69237	-0.759048	down	1.36857	0.452673	up	MAG1	vacuolar protein sorting 29 protein [Source:EMBL;Acc:AEE78333.1]
AT5G14930	2.25238	1.17145	up	-1.18526	-0.245207	down	-1.73358	-0.793751	down	1.53997	0.622906	up	SAG101	senescence-associated protein 101 [Source:EMBL;Acc:AED92091.1]
AT2G40520	2.2512	1.17069	up	-1.33563	-0.417518	down	-1.73927	-0.798482	down	1.72875	0.789728	up	AT2G40520	nucleotidyltransferase protein [Source:EMBL;Acc:AEC09843.1]
AT5G53048	2.25027	1.1701	up	1.35325	0.436426	up	1.19001	0.250977	up	1.97883	0.984649	up	AT5G53048	(AT5G53048) otherRNA [Source:RefSeq DNA;Acc:NR_023249]
AT1G30410	2.25003	1.16994	up	-1.11595	-0.158267	down	-1.74787	-0.8056	down	1.43655	0.52261	up	ATMRP13	multidrug resistance-associated protein 13 [Source:EMBL;Acc:AEE31214.1]
AT2G41490	2.24923	1.16943	up	-1.42885	-0.514857	down	-2.48509	-1.3133	down	1.29324	0.370988	up	GPT	UDP-glcnac-adolichol phosphate glcnac-1-p-transferase [Source:EMBL;Acc:AEC09990.1]
AT1G59710	2.24678	1.16786	up	-1.02116	-0.0302102	down	-1.3682	-0.452283	down	1.67689	0.745786	up	AT1G59710	uncharacterized protein [Source:EMBL;Acc:AEE33606.1]
AT1G68300	2.24616	1.16746	up	1.00566	0.00813611	up	-1.83551	-0.876181	down	1.21684	0.283145	up	AT1G68300	universal stress protein domain-containing protein [Source:EMBL;Acc:AEE34778.1]
AT5G64552	2.24513	1.1668	up	1.61849	0.69465	up	-1.31465	-0.394677	down	1.05517	0.0774689	up	CPuORF22	conserved peptide upstream open reading frame 22 [Source:EMBL;Acc:AED97919.1]
AT5G64550	2.24513	1.1668	up	1.61849	0.69465	up	-1.31465	-0.394677	down	1.05517	0.0774689	up	AT5G64550	loricrin-related protein [Source:EMBL;Acc:AED97918.1]
AT4G23170	2.2421	1.16485	up	-1.30297	-0.381804	down	-1.29476	-0.372685	down	2.25631	1.17397	up	EP1	putative cysteine-rich receptor-like protein kinase 9 [Source:EMBL;Acc:AEE84718.1]
AT1G74210	2.24181	1.16466	up	1.52642	0.610152	up	-1.13399	-0.181406	down	1.29514	0.373104	up	AT1G74210	glycerophosphoryl diester phosphodiesterase [Source:EMBL;Acc:AEE35566.1]
AT3G50910	2.2412	1.16427	up	1.44395	0.530021	up	-1.17514	-0.23283	down	1.32081	0.401423	up	AT3G50910	uncharacterized protein [Source:EMBL;Acc:AEE78724.1]
AT1G67940	2.24055	1.16385	up	1.44333	0.529402	up	-1.27619	-0.351843	down	1.21639	0.282607	up	ATNAP3	ABC transporter I family member 17 [Source:EMBL;Acc:AEE34724.1]
AT3G49320	2.24014	1.16359	up	1.15908	0.212975	up	-1.1289	-0.174918	down	1.71202	0.775696	up	AT3G49320	Metal-dependent protein hydrolase [Source:EMBL;Acc:AEE78528.1]
AT2G33210	2.2399	1.16343	up	1.99072	0.993294	up	1.28874	0.365957	up	1.45004	0.536097	up	HSP60-2	chaperonin CPN60-like 1 [Source:EMBL;Acc:AEC08799.1]
AT5G17190	2.23465	1.16005	up	1.20475	0.268736	up	-1.46488	-0.550783	down	1.26622	0.340531	up	AT5G17190	uncharacterized protein [Source:EMBL;Acc:AED92394.1]
AT3G59820	2.23382	1.15952	up	1.7544	0.810979	up	1.18443	0.244196	up	1.5081	0.592733	up	AT3G59820	LETM1-like protein [Source:EMBL;Acc:AEE79972.1]
AT2G30250	2.23359	1.15937	up	-1.02847	-0.040502	down	-1.14706	-0.197947	down	2.00267	1.00192	up	WRKY25	putative WRKY transcription factor 25 [Source:EMBL;Acc:AEC08362.1]
AT3G13330	2.23168	1.15813	up	-1.0211	-0.0301259	down	-1.55144	-0.63361	down	1.46881	0.554648	up	PA200	proteasome activator subunit 4 [Source:EMBL;Acc:AEE75334.1]
AT3G05660	2.23097	1.15767	up	-1.1422	-0.191817	down	-1.18199	-0.241223	down	2.15586	1.10826	up	RLP33	receptor like protein 33 [Source:EMBL;Acc:AEE74273.1]
AT5G20400	2.23094	1.15765	up	-2.60466	-1.38109	down	-2.18432	-1.12718	down	2.66025	1.41156	up	AT5G20400	oxidoreductase, 2OG-Fe(II) oxygenase family protein [Source:EMBL;Acc:AED92839.1]
AT2G24600	2.22928	1.15658	up	-1.34127	-0.4236	down	-1.2714	-0.346422	down	2.35179	1.23376	up	AT2G24600	ankyrin repeat-containing protein [Source:EMBL;Acc:AEC07600.1]
AT4G33300	2.22427	1.15333	up	-1.18758	-0.248019	down	-1.58097	-0.660812	down	1.6708	0.740539	up	ADR1-L1	putative disease resistance protein ADR1-like 1 [Source:EMBL;Acc:AEE86204.1]
AT5G51630	2.2206	1.15095	up	1.26023	0.333684	up	-1.61968	-0.695705	down	1.08791	0.121558	up	AT5G51630	TIR-NBS-LRR class disease resistance protein [Source:EMBL;Acc:AED96108.1]
AT4G37150	2.21973	1.15039	up	-1.26696	-0.341368	down	-1.7611	-0.81648	down	1.5969	0.675274	up	ATMES9	methyl esterase 9 [Source:EMBL;Acc:AEE86759.1]
AT2G45680	2.21674	1.14844	up	-1.10815	-0.148159	down	-1.79871	-0.846965	down	1.3657	0.449637	up	AT2G45680	transcription factor TCP9 [Source:EMBL;Acc:AEC10586.1]
AT3G26170	2.21591	1.1479	up	-1.16728	-0.223156	down	-1.53298	-0.616337	down	1.6873	0.754717	up	CYP71B19	cytochrome P450 71B19 [Source:EMBL;Acc:AEE77129.1]
AT2G39210	2.21531	1.14751	up	-1.28029	-0.356469	down	-1.40091	-0.486366	down	2.02456	1.01761	up	AT2G39210	major facilitator protein [Source:EMBL;Acc:AEC09646.1]
AT2G44510	2.21411	1.14672	up	1.37204	0.456324	up	-1.02793	-0.0397466	down	1.56988	0.650655	up	AT2G44510	protein BCCIP-like protein [Source:EMBL;Acc:AEC10431.1]
AT2G40950	2.21376	1.1465	up	1.08449	0.117017	up	-1.42796	-0.513958	down	1.42951	0.515522	up	BZIP17	basic helix-loop-helix domain-containing protein [Source:EMBL;Acc:AEC09905.1]
AT1G16500	2.21314	1.1461	up	-1.31039	-0.389992	down	-1.95422	-0.966591	down	1.48401	0.569498	up	AT1G16500	uncharacterized protein [Source:EMBL;Acc:AEE29462.1]
AT4G29900	2.21139	1.14495	up	-1.21684	-0.283143	down	-1.87613	-0.90776	down	1.43429	0.520335	up	ACA10	Ca2+-transporting ATPase [Source:EMBL;Acc:AEE85690.1]
AT2G43850	2.20975	1.14388	up	-1.10856	-0.148686	down	-1.94798	-0.961977	down	1.25753	0.33059	up	AT2G43850	Integrin-linked protein kinase-like protein [Source:EMBL;Acc:AEC10335.1]
AT3G13790	2.20868	1.14319	up	1.06553	0.0915692	up	-1.12805	-0.173829	down	1.83756	0.877788	up	ATCWINV1	beta-fructofuranosidase [Source:EMBL;Acc:AEE75414.1]
AT5G18310	2.20497	1.14076	up	-1.35691	-0.440329	down	-2.02599	-1.01862	down	1.47679	0.562467	up	AT5G18310	uncharacterized protein [Source:EMBL;Acc:AED92538.1]
AT2G17720	2.19942	1.13712	up	-1.30431	-0.383284	down	-1.73864	-0.797957	down	1.64998	0.72245	up	AT2G17720	2-oxoglutarate (2OG) and Fe(II)-dependent oxygenase-like protein [Source:EMBL;Acc:AEC06673.1]
AT4G37260	2.19865	1.13662	up	2.22223	1.15201	up	1.2324	0.301476	up	1.21933	0.286084	up	MYB73	myb domain protein 73 [Source:EMBL;Acc:AEE86774.1]
AT4G34150	2.19841	1.13646	up	1.06448	0.0901486	up	-1.53044	-0.613951	down	1.34944	0.432363	up	AT4G34150	calcium-dependent lipid-binding domain-containing protein [Source:EMBL;Acc:AEE86334.1]
AT2G16710	2.19795	1.13616	up	-1.00072	-0.00103791	down	-1.62829	-0.703355	down	1.35082	0.433839	up	AT2G16710	Iron-sulfur assembly protein IscA-like 1 [Source:EMBL;Acc:AEC06529.1]
AT4G00490	2.1972	1.13566	up	1.07433	0.103443	up	-1.78612	-0.83683	down	1.14504	0.195393	up	BMY9	beta-amylase 2 [Source:EMBL;Acc:AEE81889.1]
AT5G39950	2.19664	1.1353	up	-1.1355	-0.183324	down	-1.77412	-0.827102	down	1.40593	0.49152	up	TRX2	thioredoxin H2 [Source:EMBL;Acc:AED94495.1]
AT1G10410	2.19576	1.13472	up	-1.26883	-0.343501	down	-1.88511	-0.914649	down	1.47792	0.563571	up	AT1G10410	uncharacterized protein [Source:EMBL;Acc:AEE28577.1]
AT5G25770	2.19162	1.13199	up	-1.19508	-0.257107	down	-1.93555	-0.952744	down	1.35318	0.436358	up	AT5G25770	esterase/lipase domain-containing protein [Source:EMBL;Acc:AED93484.1]
AT2G44180	2.19109	1.13165	up	-1.33398	-0.41574	down	-1.64861	-0.721252	down	1.77293	0.826135	up	MAP2A	methionine aminopeptidase 2A [Source:EMBL;Acc:AEC10386.1]
AT4G10270	2.19071	1.1314	up	-2.76585	-1.46772	down	-1.97125	-0.97911	down	3.07377	1.62001	up	AT4G10270	putative wound-responsive protein [Source:EMBL;Acc:AEE82862.1]
AT4G01540	2.1901	1.13099	up	1.98068	0.985997	up	-1.00724	-0.0104017	down	1.09779	0.134596	up	ANAC068	NAC domain-containing protein 68 [Source:EMBL;Acc:AEE82038.1]
AT5G11910	2.18964	1.13069	up	1.24396	0.314939	up	-1.52155	-0.605545	down	1.15686	0.210209	up	AT5G11910	putative esterase-like protein [Source:EMBL;Acc:AED91738.1]
AT2G23680	2.18899	1.13027	up	1.00135	0.00195092	up	-1.22247	-0.289797	down	1.78821	0.838518	up	AT2G23680	cold acclimation protein WCOR413-like protein [Source:EMBL;Acc:AEC07480.1]
AT4G29160	2.18654	1.12865	up	1.07031	0.0980291	up	-1.74154	-0.800362	down	1.17305	0.230259	up	SNF7.1	vacuolar protein sorting-associated protein 32-2 [Source:EMBL;Acc:AEE85594.1]
AT3G45310	2.18481	1.1275	up	1.15205	0.204198	up	-1.43468	-0.520724	down	1.32187	0.402582	up	AT3G45310	thiol protease aleurain-like protein [Source:EMBL;Acc:AEE78021.1]
AT4G21580	2.18448	1.12729	up	-1.03871	-0.0547994	down	-1.85762	-0.893457	down	1.22148	0.288635	up	AT4G21580	putative NADPH quinone oxidoreductase [Source:EMBL;Acc:AEE84474.1]
AT1G77500	2.18365	1.12674	up	1.35005	0.433015	up	-1.1664	-0.222062	down	1.38671	0.471663	up	AT1G77500	uncharacterized protein [Source:EMBL;Acc:AEE35986.1]
AT2G21970	2.18216	1.12576	up	1.31171	0.391447	up	-1.542	-0.624802	down	1.07886	0.109507	up	2002-09-01	stress enhanced protein 2 [Source:EMBL;Acc:AEC07247.1]
AT2G39270	2.18102	1.125	up	-1.10403	-0.142779	down	-1.66094	-0.731997	down	1.44973	0.535783	up	AT2G39270	P-loop containing nucleoside triphosphate hydrolase-like protein [Source:EMBL;Acc:AEC09652.1]
AT3G26590	2.18037	1.12458	up	1.03478	0.0493294	up	-1.48968	-0.575005	down	1.41445	0.500242	up	AT3G26590	mate efflux domain-containing protein [Source:EMBL;Acc:AEE77183.1]
AT4G02050	2.17914	1.12376	up	-1.23419	-0.303565	down	-1.79107	-0.84082	down	1.5016	0.586501	up	STP7	sugar transport protein 7 [Source:EMBL;Acc:AEE82116.1]
AT4G22592	2.17778	1.12286	up	-1.0165	-0.0236052	down	-1.95762	-0.969103	down	1.13081	0.177362	up	CPuORF27	uncharacerized protein [Source:EMBL;Acc:AEE84628.1]
AT4G22590	2.17778	1.12286	up	-1.0165	-0.0236052	down	-1.95762	-0.969103	down	1.13081	0.177362	up	TPPG	haloacid dehalogenase-like hydrolase domain-containing protein [Source:EMBL;Acc:AEE84627.1]
AT3G02520	2.17693	1.12229	up	-1.10833	-0.148383	down	-1.76023	-0.815767	down	1.3707	0.454909	up	GRF7	14-3-3-like protein GF14 nu [Source:EMBL;Acc:AEE73822.1]
AT5G62150	2.17677	1.12219	up	-2.88819	-1.53017	down	-1.55569	-0.637556	down	4.04124	2.0148	up	AT5G62150	peptidoglycan-binding LysM domain-containing protein [Source:EMBL;Acc:AED97570.1]
AT5G37260	2.17216	1.11913	up	2.26244	1.17788	up	2.2906	1.19573	up	2.1992	1.13698	up	RVE2	protein REVEILLE 2 / DNA binding / transcription factor [Source:EMBL;Acc:AED94158.1]
AT2G45070	2.16923	1.11719	up	-1.08084	-0.112158	down	-1.70854	-0.77276	down	1.37229	0.456584	up	SEC61 BETA	protein transport protein sec61 subunit beta [Source:EMBL;Acc:AEC10505.1]
AT2G37710	2.16836	1.1166	up	1.04804	0.0676912	up	-1.29967	-0.378143	down	1.59192	0.670767	up	RLK	receptor lectin kinase [Source:EMBL;Acc:AEC09438.1]
AT5G54840	2.16649	1.11536	up	-1.16943	-0.225808	down	-1.67075	-0.740499	down	1.51642	0.600673	up	ATSGP1	Ras-related small GTP-binding family protein [Source:EMBL;Acc:AED96547.1]
AT1G16470	2.16618	1.11516	up	1.02199	0.0313743	up	-1.55102	-0.633215	down	1.36658	0.450567	up	PAB1	proteasome subunit alpha type-2-A [Source:EMBL;Acc:AEE29458.1]
AT3G51660	2.16548	1.11468	up	-1.81678	-0.861384	down	-2.07174	-1.05084	down	1.89898	0.925227	up	AT3G51660	macrophage migration inhibitory factor family protein [Source:EMBL;Acc:AEE78824.1]
AT5G12890	2.16287	1.11295	up	1.01698	0.0242853	up	-1.81805	-0.862389	down	1.16981	0.226272	up	AT5G12890	UDP-glycosyltransferase-like protein [Source:EMBL;Acc:AED91826.1]
AT5G42300	2.16211	1.11244	up	1.01514	0.0216751	up	-1.60344	-0.681173	down	1.32831	0.409589	up	UBL5	ubiquitin-like protein 5 [Source:EMBL;Acc:AED94793.1]
AT1G66590	2.16028	1.11122	up	1.19457	0.256495	up	-1.16466	-0.219914	down	1.55273	0.63481	up	COX19-1	cytochrome c oxidase 19-1 [Source:EMBL;Acc:AEE34533.1]
AT3G15518	2.15704	1.10906	up	-1.22632	-0.294341	down	1.04628	0.0652727	up	2.76766	1.46867	up	AT3G15518	uncharacterized protein [Source:EMBL;Acc:AEE75685.1]
AT4G08470	2.15414	1.10711	up	-1.61821	-0.694395	down	-1.50361	-0.588433	down	2.31831	1.21307	up	MEKK3	MAPK/ERK kinase kinase 3 [Source:EMBL;Acc:AEE82648.1]
AT2G47640	2.15252	1.10603	up	1.07499	0.104317	up	-1.33202	-0.413619	down	1.50326	0.588092	up	AT2G47640	small nuclear ribonucleoprotein D2 [Source:EMBL;Acc:AEC10869.1]
AT5G64430	2.14527	1.10116	up	-1.01615	-0.023118	down	-1.69493	-0.761225	down	1.28615	0.363055	up	AT5G64430	octicosapeptide/Phox/Bem1p domain-containing protein [Source:EMBL;Acc:AED97892.1]
AT1G55910	2.14524	1.10114	up	1.06397	0.0894524	up	-1.52132	-0.605322	down	1.32534	0.406366	up	ZIP11	zinc transporter 11 [Source:EMBL;Acc:AEE33318.1]
AT1G63460	2.14437	1.10055	up	-1.16759	-0.223536	down	-1.78013	-0.831985	down	1.40649	0.492102	up	ATGPX8	glutathione peroxidase [Source:EMBL;Acc:AEE34102.1]
AT5G21090	2.14282	1.09951	up	-1.18248	-0.24182	down	-1.89083	-0.919022	down	1.34007	0.422308	up	AT5G21090	leucine-rich repeat-containing protein [Source:EMBL;Acc:AED92930.1]
AT3G19930	2.13823	1.09642	up	-1.31256	-0.392386	down	-2.05569	-1.03963	down	1.36526	0.449176	up	STP4	sugar transport protein 4 [Source:EMBL;Acc:AEE76309.1]
AT2G48030	2.13772	1.09607	up	-1.71447	-0.777764	down	-1.58298	-0.662642	down	2.31529	1.2112	up	AT2G48030	endonuclease/exonuclease/phosphatase domain-containing protein [Source:EMBL;Acc:AEC10926.1]
AT2G30424	2.13621	1.09505	up	1.29617	0.374258	up	-1.0975	-0.134226	down	1.50167	0.586569	up	TCL2	protein trichomeless 2 [Source:EMBL;Acc:AEC08386.1]
AT1G30620	2.13562	1.09466	up	-1.03777	-0.0534897	down	-1.68283	-0.750888	down	1.317	0.397257	up	MUR4	UDP-arabinose 4-epimerase [Source:EMBL;Acc:AEE31253.1]
AT4G22305	2.13481	1.09411	up	-1.45134	-0.537388	down	-1.75443	-0.811005	down	1.766	0.820488	up	AT4G22305	alpha/beta-hydrolase-like protein [Source:EMBL;Acc:AEE84590.1]
AT3G17609	2.13411	1.09364	up	1.2088	0.273572	up	-1.396	-0.4813	down	1.26467	0.338765	up	HYH	transcription factor HY5-like protein [Source:EMBL;Acc:AEE75976.1]
AT5G47180	2.13395	1.09353	up	1.18147	0.240582	up	-1.51047	-0.595002	down	1.19577	0.257945	up	AT5G47180	VAMP (vesicle-associated membrane protein) family protein [Source:EMBL;Acc:AED95481.1]
AT1G52600	2.13158	1.09193	up	-1.06244	-0.0873861	down	-1.56139	-0.642832	down	1.45043	0.53648	up	AT1G52600	signal peptidase, endoplasmic reticulum-type [Source:EMBL;Acc:AEE32828.1]
AT4G01720	2.13085	1.09143	up	-1.16981	-0.226274	down	-1.72173	-0.783858	down	1.44778	0.533845	up	WRKY47	putative WRKY transcription factor 47 [Source:EMBL;Acc:AEE82069.1]
AT2G16700	2.12729	1.08902	up	1.05093	0.071662	up	-1.38076	-0.465463	down	1.46601	0.551891	up	ADF5	actin depolymerizing factor 5 [Source:EMBL;Acc:AEC06527.1]
AT5G52900	2.12717	1.08894	up	-1.10691	-0.146538	down	-1.75784	-0.8138	down	1.33948	0.421676	up	AT5G52900	uncharacterized protein [Source:EMBL;Acc:AED96275.1]
AT2G35810	2.12577	1.08799	up	1.20708	0.271516	up	-1.59349	-0.672188	down	1.10518	0.144284	up	AT2G35810	uncharacterized protein [Source:EMBL;Acc:AEC09164.1]
AT1G22840	2.12562	1.08788	up	1.15799	0.211623	up	-1.21833	-0.2849	down	1.50667	0.591361	up	CYTC-1	cytochrome C-1 [Source:EMBL;Acc:AEE30295.1]
AT1G68585	2.12442	1.08707	up	-1.09188	-0.126821	down	-1.58258	-0.662278	down	1.46572	0.55161	up	AT1G68585	uncharacterized protein [Source:EMBL;Acc:AEE34815.1]
AT4G18930	2.1236	1.08651	up	-1.33102	-0.412537	down	-1.89602	-0.922975	down	1.49079	0.576072	up	AT4G18930	cyclic phosphodiesterase [Source:EMBL;Acc:AEE84108.1]
AT5G05190	2.12256	1.08581	up	1.25335	0.325786	up	-1.22622	-0.294216	down	1.38109	0.465805	up	AT5G05190	uncharacterized protein [Source:EMBL;Acc:AED90839.1]
AT4G19370	2.12185	1.08532	up	-1.35543	-0.43875	down	-1.11359	-0.155219	down	2.58265	1.36885	up	AT4G19370	uncharacterized protein [Source:EMBL;Acc:AEE84173.1]
AT5G61010	2.12071	1.08455	up	1.11791	0.160801	up	-1.48787	-0.573249	down	1.275	0.3505	up	ATEXO70E2	exocyst complex component 7 [Source:EMBL;Acc:AED97411.1]
AT2G35020	2.11956	1.08376	up	-1.04721	-0.0665484	down	-2.09989	-1.07031	down	1.05702	0.0800002	up	GlcNAc1pUT2	putative UDP-N-acetylglucosamine pyrophosphorylase [Source:EMBL;Acc:AEC09050.1]
AT2G32920	2.11871	1.08318	up	-1.09611	-0.132396	down	-1.65187	-0.724099	down	1.40589	0.49148	up	ATPDIL2-3	protein disulfide-isomerase A6 [Source:EMBL;Acc:AEC08762.1]
AT4G21800	2.11446	1.08029	up	-1.14237	-0.192033	down	-1.54488	-0.627499	down	1.56355	0.644821	up	QQT2	XPA-binding protein 1 [Source:EMBL;Acc:AEE84505.1]
AT5G24205	2.11373	1.07979	up	-1.06079	-0.0851426	down	1.59035	0.669346	up	3.56593	1.83428	up	AT5G24205	other RNA.[Source:TAIR;Acc:AT5G24205]
AT5G06750	2.11242	1.0789	up	1.01447	0.0207319	up	-1.28166	-0.358011	down	1.62468	0.700155	up	AT5G06750	putative protein phosphatase 2C 68 [Source:EMBL;Acc:AED91060.1]
AT5G04930	2.11225	1.07878	up	-1.16948	-0.225865	down	-1.49261	-0.577838	down	1.65498	0.726811	up	ALA1	phospholipid-transporting ATPase 1 [Source:EMBL;Acc:AED90805.1]
AT5G17640	2.11209	1.07867	up	1.04531	0.063927	up	-1.14893	-0.200285	down	1.75864	0.814458	up	AT5G17640	uncharacterized protein [Source:EMBL;Acc:AED92451.1]
AT5G58120	2.10987	1.07715	up	1.4757	0.561397	up	-1.24882	-0.320566	down	1.14487	0.195189	up	AT5G58120	TIR-NBS-LRR class disease resistance protein [Source:EMBL;Acc:AED96999.1]
AT3G55470	2.10844	1.07618	up	-1.40204	-0.487532	down	-2.19034	-1.13116	down	1.34962	0.432549	up	AT3G55470	calcium-dependent lipid-binding domain-containing protein [Source:EMBL;Acc:AEE79389.1]
AT4G28490	2.10655	1.07488	up	1.09381	0.129357	up	-1.42926	-0.515271	down	1.34747	0.430255	up	RLK5	receptor-like protein kinase 5 [Source:EMBL;Acc:AEE85494.1]
AT4G28060	2.10502	1.07383	up	-1.02393	-0.0341101	down	-1.52389	-0.607755	down	1.4144	0.500189	up	AT4G28060	cytochrome c oxidase, subunit 6b [Source:EMBL;Acc:AEE85432.1]
AT5G02100	2.10249	1.0721	up	1.21853	0.285141	up	-1.23243	-0.301501	down	1.40003	0.485455	up	UNE18	Oxysterol-binding family protein [Source:EMBL;Acc:AED90431.1]
AT3G15350	2.10026	1.07057	up	-1.2355	-0.305092	down	-2.36036	-1.23901	down	1.09935	0.136654	up	AT3G15350	Core-2/I-branching beta-1,6-N-acetylglucosaminyltransferase family protein [Source:EMBL;Acc:AEE75646.1]
AT2G31990	2.09855	1.06939	up	-1.34516	-0.427778	down	-1.68987	-0.756916	down	1.67047	0.740251	up	AT2G31990	exostosin-like protein [Source:EMBL;Acc:AEC08617.1]
AT3G54810	2.09585	1.06754	up	1.01933	0.0276184	up	-1.41883	-0.504701	down	1.44916	0.535216	up	GATA8	GATA transcription factor 8 [Source:EMBL;Acc:AEE79294.1]
AT1G32330	2.09323	1.06573	up	1.30915	0.388628	up	-1.26951	-0.344273	down	1.25948	0.332832	up	ATHSFA1D	heat stress transcription factor A-1d [Source:EMBL;Acc:AEE31464.1]
AT4G22530	2.09248	1.06522	up	-2.1743	-1.12055	down	-2.19858	-1.13657	down	2.06937	1.04919	up	AT4G22530	S-adenosyl-L-methionine-dependent methyltransferase domain-containing protein [Source:EMBL;Acc:AEE84618.1]
AT5G40760	2.0912	1.06433	up	-1.21549	-0.281542	down	-1.981	-0.986225	down	1.28311	0.359644	up	G6PD6	glucose-6-phosphate dehydrogenase 6 [Source:EMBL;Acc:AED94591.1]
AT5G43780	2.09026	1.06369	up	1.13779	0.186237	up	-1.46222	-0.548164	down	1.25639	0.329284	up	APS4	sulfate adenylyltransferase [Source:EMBL;Acc:AED95009.1]
AT5G66210	2.08764	1.06187	up	1.12085	0.164597	up	-1.26156	-0.335208	down	1.47639	0.56207	up	CPK28	calcium-dependent protein kinase 28 [Source:EMBL;Acc:AED98180.1]
AT2G42950	2.08754	1.0618	up	-1.09055	-0.125051	down	-1.73692	-0.796534	down	1.31068	0.390318	up	AT2G42950	Magnesium transporter CorA-like family protein [Source:EMBL;Acc:AEC10190.1]
AT3G43510	2.08676	1.06127	up	1.29958	0.378041	up	-1.20333	-0.267033	down	1.3344	0.416192	up	AT3G43510	transposable element gene.[Source:TAIR;Acc:AT3G43510]
AT2G22480	2.08666	1.06119	up	1.0593	0.0831083	up	-1.54972	-0.632007	down	1.2711	0.34608	up	PFK5	6-phosphofructokinase 5 [Source:EMBL;Acc:AEC07312.1]
AT5G09590	2.08169	1.05776	up	1.3461	0.428786	up	-1.24867	-0.320396	down	1.23848	0.308574	up	HSC70-5	mitochondrial HSO70 2 [Source:EMBL;Acc:AED91413.1]
AT4G14746	2.07988	1.0565	up	-1.4872	-0.572595	down	-2.1469	-1.10226	down	1.44077	0.526839	up	AT4G14746	uncharacterized protein [Source:EMBL;Acc:AEE83493.1]
AT4G01610	2.07941	1.05618	up	-1.00805	-0.0115696	down	-1.57012	-0.650875	down	1.33503	0.416871	up	AT4G01610	cathepsin B [Source:EMBL;Acc:AEE82052.1]
AT4G00960	2.07765	1.05495	up	1.8365	0.876957	up	1.8677	0.901265	up	2.11295	1.07926	up	AT4G00960	protein kinase family protein [Source:EMBL;Acc:AEE81961.1]
AT4G11670	2.07477	1.05295	up	1.14135	0.190741	up	-1.69244	-0.759108	down	1.07408	0.103102	up	AT4G11670	uncharacterized protein [Source:EMBL;Acc:AEE83037.1]
AT1G24147	2.07342	1.05201	up	-1.32155	-0.402229	down	-1.35275	-0.435896	down	2.0256	1.01835	up	AT1G24147	uncharacterized protein [Source:EMBL;Acc:AEE30484.1]
AT5G02502	2.0733	1.05193	up	-1.49893	-0.583931	down	-1.65284	-0.724951	down	1.88023	0.91091	up	AT5G02502	Oligosaccaryltransferase [Source:EMBL;Acc:AED90482.1]
AT3G03610	2.07285	1.05161	up	-1.04536	-0.0639951	down	-1.56568	-0.646788	down	1.38398	0.46882	up	AT3G03610	ELMO/CED-12 family protein [Source:EMBL;Acc:AEE73962.1]
AT1G22070	2.07182	1.0509	up	-1.06792	-0.0948083	down	-1.36236	-0.446105	down	1.62406	0.699604	up	TGA3	transcription factor TGA3 [Source:EMBL;Acc:AEE30193.1]
AT5G64010	2.07167	1.05079	up	-1.30337	-0.382251	down	-1.93114	-0.949456	down	1.39822	0.483588	up	AT5G64010	uncharacterized protein [Source:EMBL;Acc:AED97829.1]
AT1G64600	2.07147	1.05065	up	2.26999	1.18269	up	1.36994	0.454113	up	1.25013	0.32208	up	AT1G64600	copper ion binding / methyltransferase [Source:EMBL;Acc:AEE34259.1]
AT4G37520	2.07002	1.04964	up	-1.34212	-0.424515	down	-1.40515	-0.490725	down	1.97716	0.983431	up	AT4G37520	peroxidase 50 [Source:EMBL;Acc:AEE86805.1]
AT3G56320	2.06876	1.04876	up	1.22595	0.293904	up	-1.49204	-0.577284	down	1.13098	0.177576	up	AT3G56320	PAP/OAS1 substrate-binding domain-containing protein [Source:EMBL;Acc:AEE79509.1]
AT1G73130	2.06829	1.04844	up	1.60034	0.67838	up	-1.20487	-0.268872	down	1.07265	0.101184	up	AT1G73130	uncharacterized protein [Source:EMBL;Acc:AEE35417.1]
AT4G24690	2.06773	1.04805	up	-1.04462	-0.0629797	down	-1.72437	-0.786073	down	1.25263	0.324957	up	AT4G24690	ubiquitin-associated (UBA) zinc-finger and PB1 domain-containing protein [Source:EMBL;Acc:AEE84943.1]
AT3G11820	2.06684	1.04742	up	-1.04899	-0.0690044	down	-1.55429	-0.636258	down	1.39491	0.480171	up	PEN1	syntaxin-121 [Source:EMBL;Acc:AEE75102.1]
AT1G67800	2.06662	1.04727	up	-1.05357	-0.0752818	down	-1.64016	-0.713832	down	1.32751	0.408723	up	AT1G67800	Copine (Calcium-dependent phospholipid-binding protein) family protein [Source:EMBL;Acc:AEE34700.1]
AT5G13190	2.0614	1.04362	up	-1.03036	-0.0431484	down	-1.65583	-0.727559	down	1.28273	0.359212	up	AT5G13190	uncharacterized protein [Source:EMBL;Acc:AED91862.1]
AT5G42150	2.06115	1.04345	up	1.35012	0.433085	up	-1.15089	-0.202752	down	1.32649	0.407612	up	AT5G42150	Glutathione S-transferase family protein [Source:EMBL;Acc:AED94774.1]
AT5G42530	2.06062	1.04308	up	-1.5746	-0.654986	down	-1.67908	-0.747672	down	1.9324	0.95039	up	AT5G42530	uncharacterized protein [Source:EMBL;Acc:AED94823.1]
AT5G66140	2.06014	1.04274	up	1.34767	0.430468	up	-1.17772	-0.235991	down	1.29799	0.376285	up	PAD2	proteasome subunit alpha type-7-B [Source:EMBL;Acc:AED98164.1]
AT2G12550	2.05848	1.04158	up	1.08927	0.12336	up	-1.18428	-0.244008	down	1.59573	0.674214	up	AT2G12550	ubiquitin-associated (UBA)/TS-N domain-containing protein [Source:EMBL;Acc:AEC06204.1]
AT1G09680	2.05598	1.03983	up	-2.33382	-1.22269	down	-1.25691	-0.32988	down	3.81753	1.93264	up	AT1G09680	pentatricopeptide repeat-containing protein [Source:EMBL;Acc:AEE28479.1]
AT5G41860	2.05397	1.03842	up	1.01617	0.0231377	up	-1.69525	-0.761502	down	1.19232	0.253776	up	AT5G41860	uncharacterized protein [Source:EMBL;Acc:AED94737.1]
AT1G05720	2.05204	1.03706	up	-1.17927	-0.237899	down	-1.72113	-0.783355	down	1.40601	0.491604	up	AT1G05720	selenoprotein-like protein [Source:EMBL;Acc:AEE27884.1]
AT3G03440	2.05181	1.0369	up	1.1753	0.233026	up	-1.37369	-0.458059	down	1.27087	0.345812	up	AT3G03440	armadillo/beta-catenin-like repeat-containing protein [Source:EMBL;Acc:AEE73944.1]
AT1G62305	2.05097	1.03631	up	-1.29333	-0.371095	down	-1.97106	-0.978969	down	1.34577	0.428436	up	AT1G62305	Core-2/I-branching beta-1,6-N-acetylglucosaminyltransferase family protein [Source:EMBL;Acc:AEE33951.1]
AT3G45970	2.0495	1.03527	up	1.9788	0.984627	up	1.61316	0.689887	up	1.67079	0.740534	up	EXLA1	expansin-like A1 [Source:EMBL;Acc:AEE78096.1]
AT3G53120	2.047	1.03351	up	1.00297	0.00427404	up	-1.70741	-0.771808	down	1.19535	0.257431	up	VPS37-1	vacuolar protein-sorting-associated protein 37-1 [Source:EMBL;Acc:AEE79039.1]
AT5G07360	2.04684	1.0334	up	-1.20567	-0.26984	down	-1.53209	-0.615502	down	1.61075	0.687735	up	AT5G07360	Amidase family protein [Source:EMBL;Acc:AED91142.1]
AT1G53310	2.046	1.03281	up	1.00736	0.0105851	up	-1.62069	-0.69661	down	1.25319	0.32561	up	PPC1	phosphoenolpyruvate carboxylase 1 [Source:EMBL;Acc:AEE32923.1]
AT2G44500	2.04478	1.03195	up	1.21988	0.286733	up	-1.06514	-0.0910365	down	1.57372	0.654176	up	AT2G44500	axi 1 protein-like protein [Source:EMBL;Acc:AEC10429.1]
AT2G21660	2.04447	1.03173	up	-1.26654	-0.340893	down	1.15413	0.2068	up	2.9885	1.57942	up	CCR2	glycine-rich RNA-binding protein 7 [Source:EMBL;Acc:AEC07209.1]
AT5G13200	2.04442	1.03169	up	1.15077	0.202601	up	-1.66756	-0.737736	down	1.06537	0.0913556	up	AT5G13200	GEM-like protein 5 [Source:EMBL;Acc:AED91863.1]
AT5G26860	2.04377	1.03123	up	1.42705	0.513037	up	-1.10026	-0.137848	down	1.30166	0.380349	up	LON_ARA_ARA	lon protease 1 [Source:EMBL;Acc:AED93617.1]
AT3G23110	2.04305	1.03072	up	-1.23932	-0.309552	down	-1.49182	-0.577076	down	1.69725	0.763199	up	AtRLP37	receptor like protein 37 [Source:EMBL;Acc:AEE76719.1]
AT4G14220	2.04255	1.03037	up	-1.04001	-0.056591	down	-1.59134	-0.670241	down	1.33489	0.416719	up	RHF1A	E3 ubiquitin-protein ligase RHF1A [Source:EMBL;Acc:AEE83395.1]
AT2G35790	2.04158	1.02968	up	1.24804	0.319669	up	1.00549	0.00789356	up	1.6448	0.717909	up	AT2G35790	uncharacterized protein [Source:EMBL;Acc:AEC09161.1]
AT5G27600	2.04144	1.02959	up	1.06052	0.0847705	up	-1.9079	-0.931984	down	1.00894	0.0128355	up	LACS7	long-chain acyl-CoA synthetase 7 [Source:EMBL;Acc:AED93704.1]
AT1G29310	2.04089	1.0292	up	-1.21089	-0.276065	down	-1.84993	-0.887474	down	1.33588	0.417787	up	AT1G29310	SecY protein transport family protein [Source:EMBL;Acc:AEE31071.1]
AT5G03290	2.04081	1.02914	up	1.00995	0.0142854	up	-1.34275	-0.425196	down	1.50489	0.589661	up	IDH-V	Isocitrate dehydrogenase [NAD] catalytic subunit 5 [Source:EMBL;Acc:AED90581.1]
AT5G66760	2.03905	1.0279	up	1.15768	0.21124	up	-1.30345	-0.382339	down	1.35127	0.434318	up	SDH1-1	succinate dehydrogenase [ubiquinone] flavoprotein subunit 1 [Source:EMBL;Acc:AED98260.1]
AT1G68570	2.03862	1.02759	up	-1.06453	-0.0902163	down	-1.86101	-0.896088	down	1.16613	0.221723	up	AT1G68570	putative nitrite transporter [Source:EMBL;Acc:AEE34812.1]
AT4G11000	2.03827	1.02735	up	-1.14758	-0.198599	down	-1.21905	-0.285758	down	1.91878	0.940188	up	AT4G11000	ankyrin repeat-containing protein [Source:EMBL;Acc:AEE82960.1]
AT4G14400	2.03803	1.02718	up	-1.80319	-0.850549	down	-1.43753	-0.523591	down	2.55643	1.35413	up	ACD6	ankyrin repeat-containing protein [Source:EMBL;Acc:AEE83438.1]
AT2G37970	2.03686	1.02635	up	1.17956	0.23825	up	-1.5395	-0.622465	down	1.12166	0.165632	up	SOUL-1	SOUL heme-binding-like protein [Source:EMBL;Acc:AEC09472.1]
AT4G33920	2.03551	1.02539	up	1.31952	0.400015	up	-1.17807	-0.236426	down	1.30944	0.388946	up	AT4G33920	putative protein phosphatase 2C 63 [Source:EMBL;Acc:AEE86293.1]
AT2G03510	2.03173	1.02271	up	-1.0868	-0.120085	down	-1.37519	-0.459627	down	1.60566	0.683165	up	AT2G03510	SPFH/Band 7/PHB domain-containing membrane-associated protein [Source:EMBL;Acc:AEC05709.1]
AT5G04750	2.03101	1.0222	up	1.05223	0.073452	up	-1.6319	-0.70655	down	1.18279	0.242196	up	AT5G04750	putative F1F0-ATPase inhibitor protein [Source:EMBL;Acc:AED90780.1]
AT3G15352	2.02946	1.02109	up	1.33852	0.420643	up	-1.23726	-0.307144	down	1.22545	0.293308	up	COX17	cytochrome c oxidase subunit XVII assembly protein [Source:EMBL;Acc:AEE75654.1]
AT4G26990	2.02899	1.02076	up	-1.05246	-0.0737616	down	-1.77553	-0.828247	down	1.2027	0.266278	up	AT4G26990	uncharacterized protein [Source:EMBL;Acc:AEE85281.1]
AT1G17080	2.02843	1.02037	up	-1.10889	-0.149119	down	-1.5668	-0.647819	down	1.43561	0.521667	up	AT1G17080	ribosomal protein L18ae-like protein [Source:EMBL;Acc:AEE29538.1]
AT1G61250	2.02812	1.02014	up	-1.23051	-0.299251	down	-1.75075	-0.807972	down	1.42545	0.51142	up	SC3	secretory carrier-associated membrane protein 3 [Source:EMBL;Acc:AEE33812.1]
AT1G66410	2.02671	1.01914	up	1.016	0.0229015	up	-1.47446	-0.560188	down	1.35289	0.436049	up	CAM4	calmodulin 4 [Source:EMBL;Acc:AEE34506.1]
AT1G11330	2.02623	1.0188	up	-1.54449	-0.627135	down	-1.69815	-0.763961	down	1.8429	0.881975	up	AT1G11330	putative receptor-like protein kinase [Source:EMBL;Acc:AEE28718.1]
AT3G03310	2.02558	1.01834	up	1.03567	0.0505587	up	-1.76541	-0.82	down	1.10786	0.147778	up	ATLCAT3	phospholipase A(1) LCAT3 [Source:EMBL;Acc:AEE73928.1]
AT1G71110	2.02278	1.01634	up	1.04637	0.065396	up	-1.18728	-0.247666	down	1.6282	0.703275	up	AT1G71110	uncharacterized protein [Source:EMBL;Acc:AEE35162.1]
AT1G49000	2.02068	1.01484	up	-1.96792	-0.976669	down	-1.6587	-0.730055	down	2.39737	1.26145	up	AT1G49000	uncharacterized protein [Source:EMBL;Acc:AEE32379.1]
AT3G60160	2.01979	1.0142	up	1.21232	0.277774	up	-1.40929	-0.494966	down	1.18219	0.241464	up	ATMRP9	ABC transporter C family member 9 [Source:EMBL;Acc:AEE80019.1]
AT2G37630	2.01929	1.01384	up	1.04822	0.0679445	up	-1.8198	-0.863779	down	1.05857	0.0821212	up	MYB91	transcription factor AS1 [Source:EMBL;Acc:AEC09428.1]
AT1G13750	2.01837	1.01319	up	-1.17386	-0.231258	down	-1.30528	-0.384357	down	1.81515	0.860092	up	AT1G13750	putative inactive purple acid phosphatase 1 [Source:EMBL;Acc:AEE29063.1]
AT4G32940	2.01802	1.01294	up	1.05528	0.0776316	up	-1.77663	-0.829143	down	1.07636	0.106164	up	GAMMA-VPE	vacuolar-processing enzyme gamma-isozyme [Source:EMBL;Acc:AEE86150.1]
AT2G02230	2.01768	1.0127	up	1.03866	0.0547218	up	-1.72205	-0.784123	down	1.12807	0.173854	up	AtPP2-B1	F-box protein PP2-B1 [Source:EMBL;Acc:AEC05559.1]
AT3G51260	2.01691	1.01215	up	1.13445	0.181992	up	-1.38482	-0.469694	down	1.28384	0.360464	up	PAD1	proteasome subunit alpha type-7-A [Source:EMBL;Acc:AEE78770.1]
AT3G09390	2.01674	1.01203	up	-1.05644	-0.079209	down	-1.68112	-0.749419	down	1.26735	0.341817	up	ATMT-K	metallothionein 2A [Source:EMBL;Acc:AEE74760.1]
AT2G43940	2.01557	1.01119	up	1.40197	0.487454	up	-1.17791	-0.236224	down	1.22053	0.287509	up	ATHOL3	putative thiol methyltransferase 2 [Source:EMBL;Acc:AEC10350.1]
AT3G06450	2.01497	1.01076	up	-1.11013	-0.150728	down	-1.6204	-0.696352	down	1.38045	0.465136	up	AT3G06450	putative boron transporter 3 [Source:EMBL;Acc:AEE74396.1]
AT1G61570	2.0146	1.01049	up	1.20682	0.271207	up	1.14823	0.199413	up	1.9168	0.938701	up	TIM13	mitochondrial import inner membrane translocase subunit Tim13 [Source:EMBL;Acc:AEE33857.1]
AT5G10650	2.01402	1.01008	up	1.0816	0.113169	up	-1.72703	-0.788296	down	1.07819	0.108616	up	AT5G10650	RING/U-box domain-containing protein [Source:EMBL;Acc:AED91577.1]
AT4G13510	2.0135	1.00971	up	-1.12041	-0.164022	down	-1.16971	-0.226155	down	1.92863	0.947574	up	AMT1;1	ammonium transporter 1;1 [Source:EMBL;Acc:AEE83287.1]
AT1G67810	2.01296	1.00932	up	-8.57188	-3.09961	down	-2.84594	-1.50891	down	6.06296	2.60002	up	SUFE2	sulfur E2 [Source:EMBL;Acc:AEE34701.1]
AT1G33420	2.01233	1.00886	up	-1.09244	-0.127556	down	-1.25015	-0.322105	down	1.75846	0.814315	up	AT1G33420	PHD finger protein [Source:EMBL;Acc:AEE31592.1]
AT4G17070	2.01101	1.00792	up	1.02538	0.036164	up	-1.27609	-0.351728	down	1.5369	0.620026	up	AT4G17070	peptidyl-prolyl cis-trans isomerase [Source:EMBL;Acc:AEE83845.1]
AT1G01140	2.011	1.00791	up	-1.26923	-0.343959	down	-2.25155	-1.17092	down	1.13363	0.180954	up	CIPK9	CBL-interacting serine/threonine-protein kinase 9 [Source:EMBL;Acc:AEE27243.1]
AT5G06960	2.01076	1.00774	up	-1.07531	-0.104758	down	-1.6429	-0.716242	down	1.31609	0.396258	up	OBF5	transcription factor TGA5 [Source:EMBL;Acc:AED91090.1]
AT1G28210	2.01068	1.00768	up	1.38227	0.46704	up	1.00369	0.00531292	up	1.45999	0.545958	up	ATJ1	chaperone protein dnaJ 1 [Source:EMBL;Acc:AEE30931.1]
AT2G45685	2.01034	1.00744	up	-1.3568	-0.440213	down	-1.78313	-0.834414	down	1.52969	0.613242	up	AT2G45685	other RNA.[Source:TAIR;Acc:AT2G45685]
AT4G27830	2.00347	1.0025	up	-1.50131	-0.586224	down	-2.1146	-1.08039	down	1.42241	0.508337	up	BGLU10	beta glucosidase 10 [Source:EMBL;Acc:AEE85398.1]
AT3G55450	2.00305	1.0022	up	-1.16982	-0.22629	down	-1.28927	-0.366551	down	1.81748	0.86194	up	PBL1	PBS1-like 1 kinase [Source:EMBL;Acc:AEE79385.1]
AT1G67620	2.00229	1.00165	up	1.51459	0.598924	up	-1.17871	-0.237212	down	1.12156	0.165511	up	AT1G67620	Lojap-related protein [Source:EMBL;Acc:AEE34671.1]
AT2G41220	2.00138	1.001	up	-1.02627	-0.0374123	down	-1.8998	-0.925848	down	1.08115	0.112562	up	GLU2	ferredoxin-dependent glutamate synthase 2 [Source:EMBL;Acc:AEC09945.1]
AT1G51660	2.00127	1.00091	up	-1.09246	-0.127575	down	-1.51904	-0.603158	down	1.43926	0.525331	up	ATMEK4	mitogen-activated protein kinase kinase 4 [Source:EMBL;Acc:AEE32696.1]
AT5G54930	2.00061	1.00044	up	1.46959	0.555417	up	1.07997	0.110989	up	1.4702	0.556009	up	AT5G54930	AT hook motif-containing protein [Source:EMBL;Acc:AED96558.1]
AT1G27450	2.00059	1.00042	up	-1.07411	-0.10314	down	-1.33374	-0.41548	down	1.61114	0.688082	up	ATAPT1	adenine phosphoribosyltransferase 1 [Source:EMBL;Acc:AEE30832.1]
AT1G17600	1.99972	0.999795	up	-1.03245	-0.0460717	down	-1.30009	-0.37861	down	1.58805	0.667257	up	AT1G17600	TIR-NBS-LRR class disease resistance protein [Source:EMBL;Acc:AEE29612.1]
AT2G17840	1.99899	0.999272	up	-1.02415	-0.0344216	down	-1.63106	-0.705808	down	1.25517	0.327885	up	ERD7	senescence/dehydration related protein [Source:EMBL;Acc:AEC06693.1]
AT4G00550	1.99845	0.998883	up	1.01135	0.0162868	up	-1.67024	-0.740055	down	1.18307	0.242541	up	DGD2	digalactosyldiacylglycerol synthase 2 [Source:EMBL;Acc:AEE81898.1]
AT3G09830	1.99739	0.998118	up	1.01156	0.0165853	up	-1.20702	-0.271449	down	1.6359	0.710084	up	AT3G09830	protein kinase domain-containing protein [Source:EMBL;Acc:AEE74819.1]
AT3G27890	1.99709	0.997903	up	-1.01429	-0.0204709	down	-1.63039	-0.705219	down	1.24242	0.313155	up	NQR	NADPH:quinone oxidoreductase [Source:EMBL;Acc:AEE77376.1]
AT4G02930	1.99411	0.995744	up	1.33562	0.417511	up	1.03063	0.0435279	up	1.53875	0.621761	up	AT4G02930	Elongation factor Tu [Source:EMBL;Acc:AEE82252.1]
AT5G03460	1.99387	0.995574	up	-1.05333	-0.0749543	down	-1.58976	-0.668806	down	1.32108	0.401722	up	AT5G03460	uncharacterized protein [Source:EMBL;Acc:AED90608.1]
AT2G23810	1.99367	0.995426	up	1.10754	0.147361	up	-1.36473	-0.448618	down	1.319	0.399446	up	TET8	tetraspanin8 [Source:EMBL;Acc:AEC07493.1]
AT1G66670	1.99351	0.995308	up	1.16922	0.225546	up	-1.19516	-0.2572	down	1.42658	0.512562	up	CLPP3	ATP-dependent Clp protease proteolytic subunit 3 [Source:EMBL;Acc:AEE34543.1]
AT5G51220	1.99186	0.994117	up	1.48332	0.568827	up	-1.16966	-0.226093	down	1.14806	0.199196	up	AT5G51220	ubiquinol-cytochrome C chaperone family protein [Source:EMBL;Acc:AED96054.1]
AT5G64400	1.99135	0.993747	up	-1.01435	-0.0205552	down	-1.52806	-0.611704	down	1.32189	0.402598	up	AT5G64400	uncharacterized protein [Source:EMBL;Acc:AED97888.1]
AT1G15120	1.99017	0.99289	up	-1.08807	-0.121777	down	-1.52868	-0.612286	down	1.41655	0.502382	up	AT1G15120	Ubiquinol-cytochrome C reductase hinge protein [Source:EMBL;Acc:AEE29267.1]
AT2G22570	1.98963	0.992501	up	-1.07507	-0.10443	down	-1.529	-0.612591	down	1.39895	0.484339	up	ATNIC1	nicotinamidase 1 [Source:EMBL;Acc:AEC07324.1]
AT1G26940	1.98783	0.991195	up	1.14035	0.189471	up	-1.45551	-0.541529	down	1.19764	0.260195	up	AT1G26940	Cyclophilin-like peptidyl-prolyl cis-trans isomerase family protein [Source:EMBL;Acc:AEE30762.1]
AT5G34940	1.98673	0.990392	up	1.17463	0.232207	up	1.0622	0.0870593	up	1.79657	0.845244	up	AtGUS3	Heparanase-like protein 3 [Source:EMBL;Acc:AED93924.1]
AT3G05360	1.98534	0.989386	up	-1.38583	-0.470751	down	-1.63861	-0.712477	down	1.67907	0.747661	up	AtRLP30	receptor like protein 30 [Source:EMBL;Acc:AEE74225.1]
AT4G35110	1.98308	0.987742	up	1.24444	0.315495	up	-1.21859	-0.285214	down	1.3077	0.387034	up	AT4G35110	phospholipase-like (PEARLI 4) family protein [Source:EMBL;Acc:AEE86467.1]
AT2G41082	1.98189	0.986878	up	4.21524	2.07561	up	4.22741	2.07978	up	1.98762	0.99104	up	AT2G41082	uncharacterized protein [Source:EMBL;Acc:AEC09926.1]
AT4G17830	1.98115	0.986338	up	-1.14632	-0.197011	down	-1.65245	-0.72461	down	1.37434	0.458739	up	AT4G17830	acetylornithine deacetylase [Source:EMBL;Acc:AEE83954.1]
AT5G46520	1.98069	0.986	up	-1.24988	-0.321784	down	-1.52379	-0.607664	down	1.62464	0.70012	up	AT5G46520	TIR-NBS-LRR class disease resistance protein [Source:EMBL;Acc:AED95394.1]
AT2G46620	1.97997	0.985477	up	-1.23876	-0.308898	down	-1.23307	-0.302254	down	1.98911	0.99212	up	AT2G46620	P-loop containing nucleoside triphosphate hydrolase-like protein [Source:EMBL;Acc:AEC10730.1]
AT1G11905	1.97885	0.984664	up	1.12757	0.173221	up	-1.62747	-0.702627	down	1.07834	0.108816	up	AT1G11905	B-cell receptor-associated protein 31-like protein [Source:EMBL;Acc:AEE28811.1]
AT2G18230	1.97834	0.984294	up	1.54717	0.629633	up	-1.07552	-0.105039	down	1.1889	0.249622	up	AtPPa2	soluble inorganic pyrophosphatase 2 [Source:EMBL;Acc:AEC06742.1]
AT3G46900	1.97736	0.983579	up	1.33611	0.418043	up	-1.58222	-0.661949	down	-1.06911	-0.0964136	down	COPT2	copper transporter 2 [Source:EMBL;Acc:AEE78216.1]
AT1G61370	1.97703	0.983334	up	-1.08337	-0.11552	down	-1.39028	-0.47538	down	1.54058	0.623474	up	AT1G61370	S-locus lectin protein kinase family protein [Source:EMBL;Acc:AEE33828.1]
AT3G04120	1.97634	0.982833	up	1.07229	0.100691	up	-1.42654	-0.512523	down	1.29201	0.369619	up	GAPC	glyceraldehyde-3-phosphate dehydrogenase, cytosolic [Source:EMBL;Acc:AEE74039.1]
AT1G53230	1.97607	0.982633	up	1.07822	0.10865	up	-1.05255	-0.0738894	down	1.74121	0.800094	up	TCP3	transcription factor TCP3 [Source:EMBL;Acc:AEE32909.1]
AT5G03360	1.97433	0.98136	up	1.02477	0.0353066	up	-1.01741	-0.024896	down	1.89363	0.921157	up	AT5G03360	DC1 domain-containing protein [Source:EMBL;Acc:AED90592.1]
AT1G22930	1.97296	0.980361	up	1.23216	0.301195	up	-1.51752	-0.601715	down	1.05515	0.0774507	up	AT1G22930	T-complex protein 11 [Source:EMBL;Acc:AEE30312.1]
AT5G53330	1.9714	0.97922	up	-1.13419	-0.181657	down	-1.72344	-0.785289	down	1.29737	0.375588	up	AT5G53330	Ubiquitin-associated/translation elongation factor EF1B protein [Source:EMBL;Acc:AED96340.1]
AT3G17240	1.9711	0.979003	up	1.07456	0.103744	up	-1.31169	-0.391429	down	1.39845	0.48383	up	mtLPD2	dihydrolipoyl dehydrogenase 2 [Source:EMBL;Acc:AEE75926.1]
AT2G41180	1.97051	0.978568	up	1.20133	0.26463	up	-1.23556	-0.305169	down	1.32755	0.408769	up	AT2G41180	VQ motif-containing protein [Source:EMBL;Acc:AEC09941.1]
AT3G56030	1.97038	0.97847	up	1.09934	0.136644	up	-1.28993	-0.367288	down	1.38947	0.474538	up	AT3G56030	pentatricopeptide repeat-containing protein [Source:EMBL;Acc:AEE79468.1]
AT5G61380	1.96876	0.977284	up	-1.01115	-0.0159941	down	-1.04725	-0.0666125	down	1.90088	0.926666	up	PRR1	two-component response regulator-like APRR1 [Source:EMBL;Acc:AED97460.1]
AT4G04910	1.96818	0.976866	up	-1.06874	-0.0959072	down	-1.65394	-0.725904	down	1.2718	0.346869	up	NSF	vesicle-fusing ATPase [Source:EMBL;Acc:AEE82440.1]
AT5G19550	1.96744	0.976323	up	1.02492	0.0355155	up	-1.62492	-0.700365	down	1.18136	0.240443	up	ASP2	aspartate aminotransferase [Source:EMBL;Acc:AED92724.1]
AT2G20390	1.96508	0.974591	up	1.50867	0.593281	up	-1.2171	-0.283448	down	1.07019	0.0978616	up	AT2G20390	uncharacterized protein [Source:EMBL;Acc:AEC07002.1]
AT2G20530	1.96494	0.974487	up	1.42093	0.50684	up	1.01165	0.0167068	up	1.39896	0.484353	up	PHB6	prohibitin 6 [Source:EMBL;Acc:AEC07024.1]
AT5G58290	1.96414	0.973901	up	1.02307	0.0329113	up	-1.32019	-0.400746	down	1.45422	0.540244	up	RPT3	regulatory particle triple-A ATPase 3 [Source:EMBL;Acc:AED97029.1]
AT5G49280	1.96377	0.973629	up	-1.08415	-0.116565	down	-1.42971	-0.515719	down	1.48914	0.574475	up	AT5G49280	hydroxyproline-rich glycoprotein family protein [Source:EMBL;Acc:AED95792.1]
AT3G09970	1.96086	0.971483	up	1.22686	0.294971	up	-1.22583	-0.293764	down	1.30382	0.382748	up	AT3G09970	calcineurin-like metallo-phosphoesterase-like protein [Source:EMBL;Acc:AEE74842.1]
AT1G66725	1.9595	0.970482	up	1.18085	0.239827	up	-1.21877	-0.28543	down	1.36153	0.445225	up	MIR163	MIR163 miRNA.[Source:TAIR;Acc:AT1G66725]
AT4G36210	1.95922	0.970281	up	-1.14018	-0.18926	down	-1.75289	-0.809738	down	1.27439	0.349803	up	AT4G36210	uncharacterized protein [Source:EMBL;Acc:AEE86633.1]
AT1G19270	1.95921	0.970269	up	-1.01224	-0.0175524	down	-1.39387	-0.479097	down	1.42279	0.508725	up	DA1	protein DA1 [Source:EMBL;Acc:AEE29825.1]
AT3G24503	1.95863	0.969848	up	1.24664	0.318044	up	-1.43349	-0.51953	down	1.09602	0.132274	up	ALDH2C4	aldehyde dehydrogenase 2C4 [Source:EMBL;Acc:AEE76907.1]
AT4G09970	1.95856	0.969795	up	1.48193	0.567477	up	-1.05933	-0.0831531	down	1.24761	0.319164	up	AT4G09970	uncharacterized protein [Source:EMBL;Acc:AEE82822.1]
AT2G33150	1.9575	0.969014	up	-1.07567	-0.105232	down	-1.76647	-0.820866	down	1.192	0.25338	up	PED1	3-ketoacyl-CoA thiolase 2 [Source:EMBL;Acc:AEC08791.1]
AT1G21370	1.95615	0.968016	up	-1.11942	-0.162745	down	-1.48303	-0.56855	down	1.47653	0.562211	up	AT1G21370	uncharacterized protein [Source:EMBL;Acc:AEE30095.1]
AT4G34860	1.95542	0.967478	up	-1.3944	-0.479641	down	-1.78267	-0.83404	down	1.52952	0.613079	up	AT4G34860	neutral invertase-like protein [Source:EMBL;Acc:AEE86430.1]
AT3G10300	1.95515	0.96728	up	-1.25105	-0.323142	down	-1.70724	-0.771664	down	1.43272	0.518758	up	AT3G10300	putative calcium-binding protein CML49 [Source:EMBL;Acc:AEE74885.1]
AT2G47000	1.95226	0.965146	up	1.15201	0.204148	up	-1.06998	-0.0975863	down	1.58382	0.663412	up	PGP4	ABC transporter B family member 4 [Source:EMBL;Acc:AEC10785.1]
AT5G52640	1.95206	0.964998	up	1.18548	0.245477	up	-1.30667	-0.385891	down	1.26018	0.33363	up	AtHsp90-1	heat shock protein 81-1 [Source:EMBL;Acc:AED96244.1]
AT4G13615	1.95194	0.964907	up	-1.00011	-0.000155762	down	-1.54815	-0.630549	down	1.26095	0.334514	up	AT4G13615	uncharacterized protein [Source:EMBL;Acc:AEE83303.1]
AT3G27560	1.95116	0.964334	up	1.13993	0.188944	up	-1.47916	-0.56478	down	1.15718	0.21061	up	ATN1	protein kinase family protein [Source:EMBL;Acc:AEE77337.1]
AT4G18300	1.94997	0.963455	up	1.61561	0.692076	up	-1.05502	-0.0772705	down	1.14402	0.194109	up	AT4G18300	Trimeric LpxA-like enzyme [Source:EMBL;Acc:AEE84022.1]
AT1G07890	1.94707	0.961301	up	-1.17334	-0.230616	down	-2.11874	-1.0832	down	1.07827	0.108713	up	APX1	L-ascorbate peroxidase [Source:EMBL;Acc:AEE28205.1]
AT3G50470	1.94363	0.958752	up	-3.12542	-1.64405	down	-1.79405	-0.843219	down	3.386	1.75958	up	HR3	RPW8-like protein 3 [Source:EMBL;Acc:AEE78670.1]
AT4G05530	1.94326	0.958478	up	1.11077	0.151561	up	-1.55341	-0.635438	down	1.12621	0.171479	up	IBR1	dehydrogenase/reductase SDR family member 4 [Source:EMBL;Acc:AEE82532.1]
AT3G16510	1.94287	0.958192	up	1.0571	0.0801056	up	-1.57471	-0.655088	down	1.16716	0.222999	up	AT3G16510	Calcium-dependent lipid-binding domain-containing protein [Source:EMBL;Acc:AEE75828.1]
AT3G44100	1.9425	0.957918	up	-1.07531	-0.104755	down	-1.62588	-0.701222	down	1.28472	0.361451	up	AT3G44100	MD-2-related lipid recognition domain-containing protein [Source:EMBL;Acc:AEE77862.1]
AT5G64370	1.94238	0.957828	up	-1.25173	-0.32392	down	-1.72796	-0.789074	down	1.40705	0.492674	up	BETA-UP	beta-ureidopropionase [Source:EMBL;Acc:AED97881.1]
AT4G30150	1.94164	0.957275	up	2.03881	1.02772	up	1.41158	0.497312	up	1.34431	0.426861	up	AT4G30150	uncharacterized protein [Source:EMBL;Acc:AEE85726.1]
AT1G10865	1.94065	0.956543	up	-1.14377	-0.193803	down	-1.53877	-0.621778	down	1.4425	0.528568	up	AT1G10865	uncharacterized protein [Source:EMBL;Acc:AEE28657.1]
AT1G71950	1.9403	0.956279	up	1.06995	0.0975389	up	-1.51706	-0.601276	down	1.19538	0.257464	up	AT1G71950	Proteinase inhibitor, propeptide [Source:EMBL;Acc:AEE35257.1]
AT1G16900	1.94012	0.956148	up	-1.07416	-0.103209	down	-1.75715	-0.813238	down	1.18601	0.246118	up	AT1G16900	alpha-1,2-mannosyltransferase [Source:EMBL;Acc:AEE29518.1]
AT1G55265	1.93833	0.954811	up	1.34234	0.424752	up	-1.33147	-0.413021	down	1.08451	0.117039	up	AT1G55265	uncharacterized protein [Source:EMBL;Acc:AEE33216.1]
AT3G13235	1.93816	0.954687	up	1.01093	0.0156901	up	-1.30954	-0.389058	down	1.46402	0.549939	up	AT3G13235	DNA damage-inducible protein 1 [Source:EMBL;Acc:AEE75325.1]
AT5G42790	1.93815	0.95468	up	1.04213	0.0595357	up	-1.50959	-0.594156	down	1.23199	0.300989	up	ATPSM30	proteasome subunit alpha type-1-A [Source:EMBL;Acc:AED94864.1]
AT3G06050	1.93743	0.954141	up	-1.04545	-0.0641197	down	-1.55851	-0.640169	down	1.29962	0.378091	up	PRXIIF	peroxiredoxin-2F [Source:EMBL;Acc:AEE74337.1]
AT5G37070	1.93713	0.953922	up	-1.18136	-0.240452	down	-1.68576	-0.753397	down	1.35752	0.440977	up	AT5G37070	uncharacterized protein [Source:EMBL;Acc:AED94144.1]
AT1G72900	1.93699	0.953815	up	1.20581	0.27	up	-1.03426	-0.0486005	down	1.55317	0.635214	up	AT1G72900	Toll-Interleukin-Resistance domain-containing protein [Source:EMBL;Acc:AEE35389.1]
AT2G37530	1.93696	0.953791	up	-1.93216	-0.950211	down	-1.57653	-0.656754	down	2.37388	1.24725	up	AT2G37530	uncharacterized protein [Source:EMBL;Acc:AEC09412.1]
AT1G09300	1.93168	0.949859	up	1.39702	0.482349	up	-1.2024	-0.265913	down	1.14997	0.201596	up	AT1G09300	metallopeptidase M24-like protein [Source:EMBL;Acc:AEE28427.1]
AT5G49570	1.93129	0.949568	up	-1.15583	-0.208928	down	-1.44006	-0.526134	down	1.5501	0.632362	up	AtPNG1	peptide-N(4)-(N-acetyl-beta-glucosaminyl)asparagine amidase [Source:EMBL;Acc:AED95831.1]
AT2G41460	1.92934	0.948108	up	1.52028	0.604334	up	-1.1211	-0.164919	down	1.13199	0.178856	up	ARP	apurinic endonuclease-redox protein [Source:EMBL;Acc:AEC09985.1]
AT4G15540	1.9288	0.947704	up	1.00625	0.00899378	up	-1.43659	-0.52265	down	1.33428	0.41606	up	AT4G15540	EamA-like transporter-like protein [Source:EMBL;Acc:AEE83622.1]
AT1G29060	1.92862	0.947566	up	1.01667	0.0238492	up	-1.74395	-0.80236	down	1.08776	0.121357	up	AT1G29060	protein transport protein SFT1 [Source:EMBL;Acc:AEE31038.1]
AT5G35590	1.92845	0.947444	up	1.0352	0.0499144	up	-1.38939	-0.474454	down	1.34078	0.423076	up	PAA1	proteasome subunit alpha type-6-A [Source:EMBL;Acc:AED93984.1]
AT3G21465	1.92786	0.947	up	-1.04665	-0.0657778	down	-1.44954	-0.535591	down	1.39203	0.477187	up	AT3G21465	uncharacterized protein [Source:EMBL;Acc:AEE76512.1]
AT4G14850	1.92762	0.94682	up	1.45121	0.537259	up	1.11948	0.162834	up	1.48699	0.572395	up	LOI1	pentatricopeptide repeat-containing protein [Source:EMBL;Acc:AEE83509.1]
AT3G26230	1.9276	0.946805	up	-1.27847	-0.354423	down	-1.99921	-0.999432	down	1.23268	0.301796	up	CYP71B24	cytochrome P450 71B24 [Source:EMBL;Acc:AEE77136.1]
AT2G11520	1.92749	0.946723	up	-1.1096	-0.150035	down	-1.52231	-0.606262	down	1.40493	0.490496	up	CRCK3	calmodulin-binding receptor-like cytoplasmic kinase 3 [Source:EMBL;Acc:AEC06173.1]
AT5G47200	1.9259	0.945529	up	1.16798	0.224011	up	-1.4016	-0.48708	down	1.17645	0.234439	up	ATRABD2B	RAB GTPase-1A [Source:EMBL;Acc:AED95483.1]
AT2G43350	1.92564	0.945341	up	-1.15804	-0.211689	down	-1.53895	-0.621942	down	1.44903	0.535088	up	GPX3	putative glutathione peroxidase 3 [Source:EMBL;Acc:AEC10255.1]
AT2G07779	1.92541	0.945166	up	1.58963	0.668694	up	1.04972	0.0700061	up	1.27145	0.346478	up	AT2G07779	uncharacterized protein [Source:EMBL;Acc:AEC06064.1]
AT1G74280	1.92455	0.94452	up	-1.19323	-0.254872	down	-1.4706	-0.556405	down	1.56156	0.642987	up	AT1G74280	alpha/beta-hydrolase domain-containing protein [Source:EMBL;Acc:AEE35573.1]
AT3G51000	1.9238	0.943962	up	1.02295	0.0327393	up	-1.70914	-0.773273	down	1.10034	0.13795	up	AT3G51000	putative epoxide hydrolase [Source:EMBL;Acc:AEE78736.1]
AT3G23600	1.92352	0.943746	up	-1.06076	-0.0850932	down	-1.56453	-0.645726	down	1.30415	0.383113	up	AT3G23600	dienelactone hydrolase family protein [Source:EMBL;Acc:AEE76782.1]
AT4G24970	1.92256	0.943026	up	1.08356	0.115781	up	-1.03005	-0.0427141	down	1.72253	0.784532	up	AT4G24970	histidine kinase-like ATPase domain-containing protein [Source:EMBL;Acc:AEE84983.1]
AT3G57280	1.92122	0.94202	up	-1.35158	-0.43465	down	-1.84993	-0.88747	down	1.40367	0.489201	up	AT3G57280	Transmembrane proteins 14C [Source:EMBL;Acc:AEE79635.1]
AT3G58270	1.92068	0.941615	up	1.50141	0.58632	up	1.02325	0.0331653	up	1.309	0.38846	up	AT3G58270	phospholipase-like protein (PEARLI 4) with TRAF-like domain [Source:EMBL;Acc:AEE79762.1]
AT4G23570	1.92061	0.941564	up	-1.34012	-0.422362	down	-1.5725	-0.65306	down	1.63679	0.710866	up	SGT1A	phosphatase SGT1a [Source:EMBL;Acc:AEE84777.1]
AT4G29040	1.92027	0.941311	up	1.02538	0.0361541	up	-1.38865	-0.473679	down	1.34861	0.431478	up	RPT2a	26S proteasome regulatory subunit 4-A [Source:EMBL;Acc:AEE85578.1]
AT2G17200	1.91849	0.939975	up	1.01446	0.0207049	up	-1.47412	-0.559854	down	1.28291	0.359416	up	DSK2	ubiquitin-like protein [Source:EMBL;Acc:AEC06597.1]
AT4G26160	1.91799	0.939595	up	1.02727	0.0388123	up	-1.87552	-0.90729	down	-1.00452	-0.00650819	down	ACHT1	thioredoxin-like 2-1 [Source:EMBL;Acc:AEE85165.1]
AT5G53730	1.91717	0.938979	up	-1.63797	-0.711911	down	-1.95809	-0.969447	down	1.60374	0.681443	up	AT5G53730	late embryogenesis abundant hydroxyproline-rich glycoprotein [Source:EMBL;Acc:AED96399.1]
AT1G51090	1.91579	0.937941	up	1.48259	0.56812	up	-1.32877	-0.410097	down	-1.02831	-0.0402753	down	AT1G51090	heavy-metal-associated domain-containing protein [Source:EMBL;Acc:AEE32621.1]
AT3G60190	1.91422	0.936758	up	-1.22307	-0.290506	down	-1.57744	-0.657586	down	1.48419	0.569678	up	ADL1E	dynamin-related protein 1E [Source:EMBL;Acc:AEE80022.1]
AT5G64570	1.91383	0.936465	up	1.21792	0.284417	up	1.14203	0.191595	up	1.79458	0.843643	up	XYL4	beta-D-xylosidase 4 [Source:EMBL;Acc:AED97922.1]
AT4G02980	1.91349	0.936204	up	1.0533	0.0749172	up	-1.48334	-0.568847	down	1.22471	0.292439	up	ABP1	auxin-binding protein 1 [Source:EMBL;Acc:AEE82256.1]
AT1G74440	1.91337	0.936115	up	-1.58806	-0.667265	down	-1.17141	-0.228245	down	2.59392	1.37513	up	AT1G74440	uncharacterized protein [Source:EMBL;Acc:AEE35592.1]
AT3G57520	1.91149	0.934696	up	2.36746	1.24334	up	2.04147	1.02961	up	1.64828	0.720964	up	SIP2	putative galactinol--sucrose galactosyltransferase 2 [Source:EMBL;Acc:AEE79666.1]
AT5G04520	1.91042	0.933894	up	-1.10691	-0.146535	down	-1.75205	-0.809043	down	1.20697	0.271386	up	AT5G04520	uncharacterized protein [Source:EMBL;Acc:AED90756.1]
AT3G55605	1.91021	0.933732	up	1.49619	0.58129	up	-1.14741	-0.198375	down	1.1127	0.154067	up	AT3G55605	Mitochondrial glycoprotein family protein [Source:EMBL;Acc:AEE79407.1]
AT1G47480	1.91011	0.933652	up	1.45229	0.53833	up	1.0796	0.110492	up	1.41992	0.505814	up	AT1G47480	alpha/beta-hydrolase domain-containing protein [Source:EMBL;Acc:AEE32171.1]
AT1G65540	1.90971	0.933352	up	1.01016	0.0145864	up	-1.40278	-0.488291	down	1.34768	0.430475	up	AT1G65540	LETM1-like protein [Source:EMBL;Acc:AEE34393.1]
AT4G16960	1.90926	0.933015	up	1.19942	0.262332	up	-1.04235	-0.0598421	down	1.52715	0.610841	up	AT4G16960	TIR-NBS-LRR class disease resistance protein [Source:EMBL;Acc:AEE83828.1]
AT1G21720	1.90925	0.933005	up	1.00829	0.011905	up	-1.47791	-0.563554	down	1.28124	0.357546	up	PBC1	proteasome subunit beta type-3-A [Source:EMBL;Acc:AEE30146.1]
AT1G76760	1.90914	0.932926	up	-1.12326	-0.167686	down	-1.06554	-0.0915898	down	2.01255	1.00902	up	ATY1	thioredoxin Y1 [Source:EMBL;Acc:AEE35886.1]
AT1G15550	1.90894	0.93277	up	1.26479	0.338895	up	1.31104	0.390712	up	1.97875	0.984588	up	GA4	gibberellin 3-beta-dioxygenase 1 [Source:EMBL;Acc:AEE29335.1]
AT1G17430	1.90891	0.932746	up	-1.02457	-0.035025	down	-1.39198	-0.47714	down	1.40506	0.490631	up	AT1G17430	alpha/beta-hydrolase domain-containing protein [Source:EMBL;Acc:AEE29586.1]
AT4G02710	1.90818	0.932199	up	-1.03576	-0.0506894	down	-1.29528	-0.373261	down	1.52587	0.609628	up	AT4G02710	kinase interacting-like protein [Source:EMBL;Acc:AEE82216.1]
AT4G39390	1.90811	0.932148	up	-1.06263	-0.0876417	down	-1.51835	-0.602505	down	1.33541	0.417285	up	NST-K1	nucleotide sugar transporter-KT 1 [Source:EMBL;Acc:AEE87068.1]
AT1G09100	1.90749	0.931673	up	1.05084	0.0715402	up	-1.35891	-0.44245	down	1.33578	0.417683	up	RPT5B	26S proteasome regulatory subunit T5 [Source:EMBL;Acc:AEE28396.1]
AT1G65250	1.90746	0.931651	up	-1.231	-0.299826	down	-2.17214	-1.11912	down	1.08099	0.112358	up	AT1G65250	protein kinase-like protein [Source:EMBL;Acc:AEE34348.1]
AT2G45500	1.90684	0.931185	up	-1.08317	-0.115262	down	-1.51293	-0.597348	down	1.36519	0.4491	up	AT2G45500	AAA-type ATPase-like protein [Source:EMBL;Acc:AEC10562.1]
AT5G47420	1.90682	0.931172	up	-1.16776	-0.223746	down	-1.85877	-0.894345	down	1.19795	0.260573	up	AT5G47420	tryptophan RNA-binding attenuator-like protein [Source:EMBL;Acc:AED95507.1]
AT3G50060	1.90681	0.931164	up	2.09822	1.06917	up	-1.00989	-0.0142002	down	-1.11127	-0.152204	down	MYB77	myb domain protein 77 [Source:EMBL;Acc:AEE78622.1]
AT5G11520	1.90666	0.931045	up	-1.0153	-0.0219113	down	-1.30914	-0.388619	down	1.47871	0.564337	up	YLS4	aspartate aminotransferase [Source:EMBL;Acc:AED91691.1]
AT1G16040	1.90564	0.930273	up	-1.14745	-0.198426	down	-1.85348	-0.890236	down	1.17973	0.238462	up	AT1G16040	uncharacterized protein [Source:EMBL;Acc:AEE29403.1]
AT3G12740	1.90442	0.929352	up	-1.11278	-0.154168	down	-1.46774	-0.553598	down	1.44385	0.529922	up	ALIS1	ALA-interacting subunit 1 [Source:EMBL;Acc:AEE75241.1]
AT1G62810	1.90286	0.92817	up	-1.38305	-0.467851	down	-1.58713	-0.666424	down	1.65818	0.729596	up	AT1G62810	Primary amine oxidase [Source:EMBL;Acc:AEE34008.1]
AT5G40650	1.9028	0.928127	up	1.13268	0.179744	up	-1.40981	-0.495502	down	1.19158	0.252881	up	SDH2-2	succinate dehydrogenase [ubiquinone] iron-sulfur subunit 2 [Source:EMBL;Acc:AED94578.1]
AT2G17420	1.90168	0.927277	up	1.00552	0.0079349	up	-1.57686	-0.657057	down	1.19938	0.262284	up	NTRA	NADPH-dependent thioredoxin reductase A [Source:EMBL;Acc:AEC06623.1]
AT3G50210	1.90164	0.927243	up	-1.0015	-0.00215882	down	-1.08136	-0.112844	down	1.7612	0.816558	up	AT3G50210	2-oxoglutarate-Fe(II)-dependent oxygenase domain-containing protein [Source:EMBL;Acc:AEE78639.1]
AT5G63030	1.90139	0.927051	up	-1.09018	-0.12457	down	-1.53903	-0.622018	down	1.34686	0.429603	up	AT5G63030	glutaredoxin-C1 [Source:EMBL;Acc:AED97688.1]
AT4G18010	1.90052	0.926394	up	-1.09829	-0.135261	down	-1.38864	-0.473674	down	1.50314	0.587981	up	IP5PII	Type I inositol-1,4,5-trisphosphate 5-phosphatase 2 [Source:EMBL;Acc:AEE83979.1]
AT3G09020	1.90023	0.926176	up	-1.55336	-0.635391	down	-1.4137	-0.499474	down	2.08796	1.06209	up	AT3G09020	lactosylceramide 4-alpha-galactosyltransferase [Source:EMBL;Acc:AEE74709.1]
AT3G14130	1.8943	0.921663	up	-1.47939	-0.565004	down	-1.77398	-0.826991	down	1.57973	0.659676	up	AT3G14130	Aldolase-type TIM barrel family protein [Source:EMBL;Acc:AEE75475.1]
AT3G07780	1.8937	0.921207	up	1.09083	0.125427	up	-1.31199	-0.391758	down	1.32319	0.404022	up	OBE1	protein OBERON 1 [Source:EMBL;Acc:AEE74603.1]
AT5G50315	1.89267	0.920419	up	1.20179	0.265188	up	-1.01312	-0.0188074	down	1.55447	0.636424	up	AT5G50315	transposable element gene.[Source:TAIR;Acc:AT5G50315]
AT2G31200	1.89185	0.919796	up	-1.09072	-0.125285	down	-1.53656	-0.619703	down	1.34292	0.425378	up	ATADF6	actin depolymerizing factor 6 [Source:EMBL;Acc:AEC08507.1]
AT5G65920	1.89137	0.91943	up	1.66674	0.737033	up	1.14686	0.197684	up	1.30142	0.380081	up	AT5G65920	U-box domain-containing protein 31 [Source:EMBL;Acc:AED98123.1]
AT5G41180	1.89059	0.918837	up	1.38337	0.468191	up	1.15768	0.211241	up	1.58215	0.661887	up	AT5G41180	putative leucine-rich repeat transmembrane protein kinase [Source:EMBL;Acc:AED94651.1]
AT5G56660	1.89028	0.918601	up	1.0819	0.113561	up	-1.41405	-0.499831	down	1.2356	0.30521	up	ILL2	IAA-amino acid hydrolase ILR1-like 2 [Source:EMBL;Acc:AED96793.1]
AT3G60520	1.89008	0.918445	up	-1.64196	-0.71542	down	-3.67093	-1.87614	down	-1.18286	-0.242279	down	AT3G60520	uncharacterized protein [Source:EMBL;Acc:AEE80074.1]
AT3G25600	1.88976	0.918207	up	1.31659	0.39681	up	-1.06044	-0.0846643	down	1.35354	0.436733	up	AT3G25600	putative calcium-binding protein CML16 [Source:EMBL;Acc:AEE77041.1]
AT3G19150	1.88945	0.917965	up	-1.11803	-0.160961	down	-1.32673	-0.407877	down	1.59223	0.671049	up	KRP6	cyclin-dependent kinase inhibitor 6 [Source:EMBL;Acc:AEE76199.1]
AT5G04885	1.88874	0.917424	up	-1.19318	-0.254808	down	-1.65308	-0.725159	down	1.36327	0.447073	up	AT5G04885	Glycosyl hydrolase family protein [Source:EMBL;Acc:AED90799.1]
AT3G16700	1.8886	0.917315	up	1.56027	0.641794	up	-1.13231	-0.179271	down	1.06899	0.0962501	up	AT3G16700	fumarylacetoacetate hydrolase [Source:EMBL;Acc:AEE75854.1]
AT3G16990	1.88831	0.917095	up	-1.30755	-0.386871	down	-1.74801	-0.805715	down	1.4125	0.498252	up	AT3G16990	heme oxygenase-like, multi-helical protein [Source:EMBL;Acc:AEE75892.1]
AT1G17890	1.88737	0.916375	up	-1.02721	-0.0387271	down	-1.33016	-0.411596	down	1.45751	0.543506	up	GER2	GDP-L-fucose synthase [Source:EMBL;Acc:AEE29649.1]
AT2G41110	1.88727	0.916299	up	-1.22999	-0.298643	down	-1.52211	-0.606068	down	1.52507	0.608874	up	CAM2	calmodulin 2 [Source:EMBL;Acc:AEC09932.1]
AT3G14460	1.88567	0.915074	up	-1.32751	-0.408727	down	-1.64568	-0.718688	down	1.5211	0.605112	up	AT3G14460	LRR and NB-ARC domain-containing disease resistance protein [Source:EMBL;Acc:AEE75529.1]
AT5G45010	1.88465	0.914295	up	1.03862	0.0546646	up	-1.44716	-0.533224	down	1.25389	0.326406	up	ATDSS1(V)	26 proteasome complex subunit DSS1 [Source:EMBL;Acc:AED95188.1]
AT3G24180	1.88387	0.913697	up	1.10617	0.145569	up	-1.25138	-0.323522	down	1.36094	0.444606	up	AT3G24180	Beta-glucosidase, GBA2 type family protein [Source:EMBL;Acc:AEE76869.1]
AT2G40765	1.88349	0.913406	up	-1.00952	-0.0136763	down	-1.29034	-0.367756	down	1.47358	0.559327	up	AT2G40765	uncharacterized protein [Source:EMBL;Acc:AEC09875.1]
AT4G25225	1.88205	0.912302	up	1.29119	0.368696	up	1.00517	0.0074423	up	1.46515	0.551048	up	AT4G25225	uncharacterized protein [Source:EMBL;Acc:AEE85027.1]
AT1G28510	1.88191	0.912201	up	1.16454	0.219759	up	-1.16251	-0.21724	down	1.39011	0.475202	up	AT1G28510	Optic atrophy 3 protein (OPA3) [Source:EMBL;Acc:AEE30985.1]
AT1G32210	1.88176	0.91208	up	-1.05254	-0.0738783	down	-1.478	-0.563644	down	1.34008	0.422315	up	ATDAD1	dolichyl-diphosphooligosaccharide--protein glycosyltransferase subunit DAD1 [Source:EMBL;Acc:AEE31449.1]
AT2G27020	1.88038	0.911026	up	1.16485	0.220149	up	-1.31956	-0.400061	down	1.22333	0.290816	up	PAG1	proteasome subunit alpha type-3 [Source:EMBL;Acc:AEC07923.1]
AT2G01860	1.87987	0.910632	up	1.20891	0.273707	up	-1.09532	-0.131354	down	1.41968	0.505571	up	EMB975	pentatricopeptide repeat-containing protein [Source:EMBL;Acc:AEC05509.1]
AT3G63080	1.87964	0.910453	up	-1.19368	-0.255412	down	-1.6547	-0.726567	down	1.35594	0.439298	up	ATGPX5	glutathione peroxidase [Source:EMBL;Acc:AEE80432.1]
AT5G49410	1.87946	0.910317	up	-1.06714	-0.0937514	down	1.0568	0.0797025	up	2.11957	1.08377	up	AT5G49410	uncharacterized protein [Source:EMBL;Acc:AED95808.1]
AT3G01800	1.87907	0.910017	up	1.44271	0.528777	up	1.06844	0.0955041	up	1.3916	0.476744	up	AT3G01800	ribosome recycling factor [Source:EMBL;Acc:AEE73716.1]
AT1G33265	1.87662	0.908138	up	-1.21698	-0.283305	down	-1.65755	-0.729054	down	1.37782	0.462389	up	AT1G33265	Transmembrane proteins 14C [Source:EMBL;Acc:AEE31577.1]
AT5G61030	1.87549	0.907269	up	1.78485	0.835806	up	1.35188	0.434965	up	1.42053	0.506428	up	GR-RBP3	glycine-rich RNA-binding protein 3 [Source:EMBL;Acc:AED97414.1]
AT2G45910	1.87507	0.906943	up	1.04512	0.0636638	up	-1.44718	-0.533248	down	1.23973	0.310032	up	AT2G45910	U-box domain-containing protein 33 [Source:EMBL;Acc:AEC10616.1]
AT3G14470	1.87319	0.905501	up	1.01473	0.0211029	up	-1.31368	-0.393617	down	1.40521	0.490781	up	AT3G14470	putative disease resistance RPP13-like protein 1 [Source:EMBL;Acc:AEE75530.1]
AT2G34250	1.872	0.904584	up	-1.10481	-0.143792	down	-1.56197	-0.643369	down	1.3241	0.405007	up	AT2G34250	protein transport protein SEC61 subunit alpha [Source:EMBL;Acc:AEC08944.1]
AT4G13850	1.87143	0.904143	up	1.20502	0.269052	up	1.11575	0.158014	up	1.7328	0.793105	up	GR-RBP2	glycine-rich RNA-binding protein 2 [Source:EMBL;Acc:AEE83336.1]
AT1G17450	1.871	0.903812	up	-1.05585	-0.078406	down	-1.43484	-0.52089	down	1.37681	0.461328	up	AT1G17450	B-block binding subunit of TFIIIC [Source:EMBL;Acc:AEE29589.1]
AT2G32160	1.87082	0.903672	up	-1.07463	-0.103841	down	-1.37092	-0.455144	down	1.46649	0.552368	up	AT2G32160	N2227-like domain-containing protein [Source:EMBL;Acc:AEC08641.1]
AT1G60420	1.87069	0.903568	up	1.01674	0.0239503	up	-1.67412	-0.743402	down	1.09902	0.136216	up	AT1G60420	putative nucleoredoxin 1 [Source:EMBL;Acc:AEE33684.1]
AT1G79520	1.87002	0.903055	up	1.45379	0.539818	up	-1.08073	-0.112003	down	1.19022	0.251234	up	AT1G79520	Cation efflux family protein [Source:EMBL;Acc:AEE36259.1]
AT3G17700	1.8699	0.902964	up	-1.00946	-0.0135781	down	-1.36862	-0.452721	down	1.37919	0.46382	up	CNGC20	cyclic nucleotide gated channel [Source:EMBL;Acc:AEE75994.1]
AT1G50740	1.86959	0.902723	up	-1.29695	-0.375119	down	-1.5473	-0.629757	down	1.56709	0.648085	up	AT1G50740	Transmembrane proteins 14C [Source:EMBL;Acc:AEE32586.1]
AT3G21780	1.8687	0.902038	up	-2.47984	-1.31024	down	-1.69412	-0.760538	down	2.73539	1.45174	up	UGT71B6	UDP-glucosyl transferase 71B6 [Source:EMBL;Acc:AEE76551.1]
AT3G62810	1.86843	0.901829	up	1.15824	0.211935	up	-1.14548	-0.19595	down	1.40829	0.493944	up	AT3G62810	complex 1-LYR domain-containing protein [Source:EMBL;Acc:AEE80396.1]
AT1G64610	1.86839	0.901795	up	1.02161	0.0308437	up	-1.26785	-0.342381	down	1.4425	0.528571	up	AT1G64610	WD40 domain-containing protein [Source:EMBL;Acc:AEE34261.1]
AT4G26750	1.86659	0.900403	up	1.07989	0.11089	up	-1.38121	-0.465928	down	1.25144	0.323585	up	AT4G26750	vacuolar protein sorting-associated protein VTA1 [Source:EMBL;Acc:AEE85248.1]
AT1G56510	1.86559	0.899634	up	1.1544	0.207143	up	-1.18897	-0.249715	down	1.35922	0.442776	up	WRR4	white rust resistance 4 protein [Source:EMBL;Acc:AEE33401.1]
AT5G22100	1.8651	0.899255	up	1.65879	0.730128	up	1.1465	0.197235	up	1.2891	0.366363	up	AT5G22100	RNA 3'-terminal phosphate cyclase-like protein [Source:EMBL;Acc:AED92983.1]
AT4G34588	1.86465	0.898905	up	1.01445	0.0207044	up	-1.19462	-0.256555	down	1.53863	0.621646	up	CPuORF2	uncharacerized protein [Source:EMBL;Acc:AEE86396.1]
AT4G34590	1.86465	0.898905	up	1.01445	0.0207044	up	-1.19462	-0.256555	down	1.53863	0.621646	up	GBF6	G-box binding factor 6 [Source:EMBL;Acc:AEE86397.1]
AT3G57090	1.86425	0.898597	up	-1.10712	-0.146814	down	-1.46908	-0.554917	down	1.40493	0.490494	up	BIGYIN	protein BIGYIN1 [Source:EMBL;Acc:AEE79613.1]
AT5G45110	1.86398	0.898387	up	1.14338	0.193306	up	-1.20252	-0.26606	down	1.35568	0.43902	up	NPR3	NPR1-like protein 3 [Source:EMBL;Acc:AED95205.1]
AT5G11030	1.86397	0.898377	up	1.1561	0.209264	up	-1.50094	-0.58587	down	1.07419	0.103243	up	ALF4	Aberrant root formation protein 4 [Source:EMBL;Acc:AED91626.1]
AT3G05230	1.86381	0.898257	up	-1.08864	-0.122522	down	-1.40572	-0.491305	down	1.4434	0.529473	up	AT3G05230	Signal peptidase complex subunit 3A [Source:EMBL;Acc:AEE74209.1]
AT1G76150	1.8628	0.89747	up	-1.14826	-0.199444	down	-1.63103	-0.705788	down	1.31142	0.391127	up	ECH2	enoyl-CoA hydratase 2 [Source:EMBL;Acc:AEE35803.1]
AT5G66070	1.86237	0.897138	up	1.08145	0.112967	up	-1.32836	-0.409643	down	1.29642	0.374529	up	AT5G66070	NEP1-interacting protein-like 1 [Source:EMBL;Acc:AED98155.1]
AT1G74230	1.86213	0.896953	up	-1.02922	-0.0415544	down	-1.45855	-0.544533	down	1.31401	0.393975	up	GR-RBP5	glycine-rich RNA-binding protein 5 [Source:EMBL;Acc:AEE35568.1]
AT5G51640	1.86088	0.895984	up	-1.05246	-0.0737721	down	-1.38218	-0.466951	down	1.41697	0.502805	up	YLS7	uncharacterized protein [Source:EMBL;Acc:AED96110.1]
AT3G49530	1.85843	0.894081	up	1.00208	0.00299963	up	-1.27716	-0.352935	down	1.45211	0.538146	up	ANAC062	NAC domain-containing protein 62 [Source:EMBL;Acc:AEE78553.1]
AT3G63180	1.85831	0.893992	up	1.17565	0.233455	up	-1.44368	-0.529747	down	1.09489	0.130789	up	TKL	TIC-like protein [Source:EMBL;Acc:AEE80444.1]
AT3G47833	1.85817	0.89388	up	1.15605	0.2092	up	-1.25762	-0.3307	down	1.27808	0.35398	up	AT3G47833	uncharacterized protein [Source:EMBL;Acc:AEE78336.1]
AT5G62865	1.85731	0.893218	up	1.26836	0.342962	up	-1.27571	-0.351299	down	1.14787	0.198958	up	AT5G62865	uncharacterized protein [Source:EMBL;Acc:AED97666.1]
AT4G17900	1.85717	0.893106	up	-1.01265	-0.0181395	down	-1.54245	-0.625226	down	1.21927	0.286019	up	AT4G17900	PLATZ transcription factor family protein [Source:EMBL;Acc:AEE83965.1]
AT3G17910	1.85632	0.892445	up	1.27069	0.345607	up	-1.34786	-0.430675	down	1.08385	0.116163	up	SURF1	Surfeit locus 1 cytochrome c oxidase biogenesis protein [Source:EMBL;Acc:AEE76023.1]
AT2G24160	1.85543	0.891751	up	-1.01041	-0.0149469	down	-1.22554	-0.293414	down	1.52974	0.613283	up	AT2G24160	pseudogene.[Source:TAIR;Acc:AT2G24160]
AT3G60820	1.85121	0.888468	up	-1.00494	-0.00711188	down	-1.51869	-0.602827	down	1.22498	0.292753	up	PBF1	proteasome subunit beta type-1 [Source:EMBL;Acc:AEE80113.1]
AT5G11970	1.8511	0.888382	up	-1.03761	-0.0532637	down	-1.25098	-0.323061	down	1.53537	0.618584	up	AT5G11970	uncharacterized protein [Source:EMBL;Acc:AED91746.1]
AT3G15580	1.85092	0.888244	up	-1.23752	-0.307455	down	-1.85025	-0.887721	down	1.23797	0.307978	up	ATG8I	autophagy-related protein 8i [Source:EMBL;Acc:AEE75695.1]
AT4G22670	1.85022	0.887697	up	1.00228	0.0032889	up	-1.30787	-0.387225	down	1.41146	0.497184	up	AtHip1	HSP70-interacting protein 1 [Source:EMBL;Acc:AEE84638.1]
AT1G18390	1.84861	0.886442	up	1.0076	0.0109184	up	-1.11527	-0.157389	down	1.64505	0.718134	up	AT1G18390	protein kinase domain-containing protein [Source:EMBL;Acc:AEE29710.1]
AT4G19420	1.8479	0.885887	up	-1.13899	-0.187754	down	-1.80195	-0.849556	down	1.16804	0.224084	up	AT4G19420	putative Pectinacetylesterase [Source:EMBL;Acc:AEE84179.1]
AT3G04820	1.84699	0.885179	up	-1.03456	-0.0490236	down	-1.23334	-0.30257	down	1.54932	0.631632	up	AT3G04820	pseudouridine synthase [Source:EMBL;Acc:AEE74140.1]
AT5G61070	1.84631	0.884642	up	-2.02982	-1.02135	down	1.0717	0.0999002	up	4.01638	2.0059	up	HDA18	histone deacetylase 18 [Source:EMBL;Acc:AED97419.1]
AT5G51510	1.84483	0.883485	up	1.04308	0.0608543	up	-1.2882	-0.365359	down	1.37294	0.457271	up	AT5G51510	uncharacterized protein [Source:EMBL;Acc:AED96092.1]
AT3G02770	1.84407	0.882891	up	-1.01569	-0.0224616	down	-1.44879	-0.534852	down	1.2928	0.370501	up	AT3G02770	Regulator of ribonuclease-like protein 1 [Source:EMBL;Acc:AEE73858.1]
AT5G60040	1.84323	0.882236	up	1.70582	0.770461	up	1.22746	0.295682	up	1.32635	0.407456	up	NRPC1	nuclear RNA polymerase C1 [Source:EMBL;Acc:AED97269.1]
AT3G18410	1.84305	0.882093	up	1.03796	0.0537504	up	-1.28073	-0.356965	down	1.38643	0.471377	up	AT3G18410	NADH dehydrogenase (ubiquinone) 1 beta subcomplex 10 [Source:EMBL;Acc:AEE76094.1]
AT4G35260	1.84252	0.881682	up	-1.02436	-0.0347182	down	-1.35868	-0.442201	down	1.38915	0.4742	up	IDH1	Isocitrate dehydrogenase [NAD] regulatory subunit 1 [Source:EMBL;Acc:AEE86486.1]
AT4G21105	1.84198	0.881258	up	-1.03682	-0.052166	down	-1.25591	-0.328727	down	1.52066	0.604696	up	AT4G21105	Acytochrome-c oxidase/ electron carrier [Source:EMBL;Acc:AEE84402.1]
AT5G33290	1.84146	0.880847	up	-1.51045	-0.594982	down	-1.83736	-0.877632	down	1.51382	0.598197	up	XGD1	xylogalacturonan beta-1,3-xylosyltransferase [Source:EMBL;Acc:AED93892.1]
AT5G15640	1.8408	0.880334	up	-1.12152	-0.165458	down	-1.34493	-0.427533	down	1.53502	0.618259	up	AT5G15640	Mitochondrial substrate carrier family protein [Source:EMBL;Acc:AED92187.1]
AT2G17230	1.84069	0.880246	up	1.25412	0.32667	up	1.06546	0.0914752	up	1.56379	0.645051	up	EXL5	protein exordium like 5 [Source:EMBL;Acc:AEC06601.1]
AT1G21000	1.84037	0.879993	up	1.24559	0.316831	up	-1.36057	-0.444214	down	1.08594	0.118949	up	AT1G21000	PLATZ transcription factor domain-containing protein [Source:EMBL;Acc:AEE30053.1]
AT5G61910	1.84017	0.879839	up	-1.10412	-0.142897	down	-1.57089	-0.651581	down	1.29339	0.371155	up	AT5G61910	DCD (Development and Cell Death) domain-containing protein [Source:EMBL;Acc:AED97531.1]
AT4G16265	1.83744	0.877694	up	-1.06927	-0.0966198	down	-1.32915	-0.410506	down	1.47817	0.563808	up	NRPB9B	RNA polymerases M/15 Kd subunit [Source:EMBL;Acc:AEE83723.1]
AT2G33490	1.83537	0.876069	up	-1.03837	-0.0543159	down	-1.49112	-0.576396	down	1.27809	0.353989	up	AT2G33490	hydroxyproline-rich glycoprotein-like protein [Source:EMBL;Acc:AEC08842.1]
AT3G59810	1.83508	0.875846	up	-1.19788	-0.260485	down	-1.50413	-0.588928	down	1.46145	0.547403	up	AT3G59810	U6 snRNA-associated Sm-like protein LSm6 [Source:EMBL;Acc:AEE79971.1]
AT1G48170	1.83503	0.875807	up	1.05209	0.0732638	up	-1.52028	-0.60434	down	1.14727	0.198203	up	AT1G48170	uncharacterized protein [Source:EMBL;Acc:AEE32258.1]
AT5G17060	1.83458	0.875448	up	1.00044	0.000635788	up	-1.48895	-0.574293	down	1.23159	0.300519	up	ATARFB1B	ADP-ribosylation factor B1B [Source:EMBL;Acc:AED92378.1]
AT5G67600	1.83325	0.874401	up	-1.11617	-0.158555	down	-1.59855	-0.676764	down	1.28004	0.356191	up	AT5G67600	uncharacterized protein [Source:EMBL;Acc:AED98365.1]
AT2G46390	1.833	0.874206	up	1.0689	0.0961221	up	-1.33023	-0.411676	down	1.28914	0.366408	up	AT2G46390	uncharacterized protein [Source:EMBL;Acc:AEC10689.1]
AT2G05710	1.83291	0.874137	up	1.08177	0.1134	up	-1.47829	-0.563933	down	1.14616	0.196804	up	ACO3	aconitate hydratase 2 [Source:EMBL;Acc:AEC05964.1]
AT1G52590	1.83231	0.873666	up	1.05571	0.078214	up	-1.37308	-0.457418	down	1.26403	0.338033	up	AT1G52590	Putative thiol-disulfide oxidoreductase DCC [Source:EMBL;Acc:AEE32827.1]
AT5G23405	1.83166	0.873149	up	1.21315	0.278755	up	-1.37595	-0.460428	down	1.09731	0.133966	up	AT5G23405	HMG-box (high mobility group) DNA-binding protein [Source:EMBL;Acc:AED93161.1]
AT4G28570	1.83164	0.873137	up	1.13446	0.182	up	-1.40485	-0.490414	down	1.14927	0.200723	up	AT4G28570	Long-chain-alcohol oxidase FAO4B [Source:EMBL;Acc:AEE85508.1]
AT3G09810	1.83067	0.872371	up	1.22731	0.2955	up	-1.13535	-0.183132	down	1.31379	0.393739	up	IDH-VI	Isocitrate dehydrogenase [NAD] catalytic subunit 6 [Source:EMBL;Acc:AEE74815.1]
AT1G56450	1.83064	0.872351	up	-1.01173	-0.016819	down	-1.38293	-0.467731	down	1.33926	0.421439	up	PBG1	proteasome subunit beta type-4 [Source:EMBL;Acc:AEE33397.1]
AT4G33780	1.83021	0.872012	up	-1.03226	-0.0458005	down	-1.60032	-0.678361	down	1.18054	0.239451	up	AT4G33780	uncharacterized protein [Source:EMBL;Acc:AEE86277.1]
AT1G70000	1.8301	0.871921	up	1.36994	0.454108	up	-1.34646	-0.429171	down	-1.0079	-0.0113576	down	AT1G70000	myb-like transcription factor-like protein [Source:EMBL;Acc:AEE35008.1]
AT4G10110	1.82881	0.870909	up	-1.32694	-0.408108	down	-1.66187	-0.732808	down	1.46024	0.546209	up	AT4G10110	RNA recognition motif-containing protein [Source:EMBL;Acc:AEE82841.1]
AT2G20820	1.82852	0.870676	up	1.03173	0.0450605	up	-1.34374	-0.426253	down	1.31892	0.399362	up	AT2G20820	uncharacterized protein [Source:EMBL;Acc:AEC07079.1]
AT2G46420	1.82839	0.870578	up	-1.00433	-0.00623193	down	-1.51245	-0.596886	down	1.21413	0.279923	up	AT2G46420	uncharacterized protein [Source:EMBL;Acc:AEC10693.1]
AT2G01720	1.82835	0.870544	up	-1.14948	-0.200986	down	-1.54801	-0.630418	down	1.35765	0.441111	up	AT2G01720	Ribophorin I [Source:EMBL;Acc:AEC05488.1]
AT2G26190	1.82743	0.869812	up	1.05838	0.0818608	up	-1.28332	-0.359883	down	1.34543	0.428069	up	AT2G26190	calmodulin-binding-like protein [Source:EMBL;Acc:AEC07806.1]
AT3G55880	1.82653	0.869103	up	-1.20893	-0.273726	down	-1.38971	-0.474786	down	1.58892	0.668042	up	AT3G55880	Alpha/beta hydrolase related protein [Source:EMBL;Acc:AEE79453.1]
AT3G28950	1.8258	0.868525	up	-1.08658	-0.119792	down	-1.32861	-0.409915	down	1.4932	0.578403	up	AT3G28950	AIG2-like protein [Source:EMBL;Acc:AEE77512.1]
AT2G38470	1.82542	0.868229	up	1.10065	0.138358	up	-1.13722	-0.185507	down	1.45838	0.544364	up	WRKY33	putative WRKY transcription factor 33 [Source:EMBL;Acc:AEC09541.1]
AT1G17330	1.82453	0.867522	up	1.06143	0.0860081	up	-1.47087	-0.556672	down	1.16865	0.224841	up	AT1G17330	Metal-dependent phosphohydrolase [Source:EMBL;Acc:AEE29573.1]
AT3G10640	1.82263	0.866021	up	1.12718	0.172721	up	-1.25179	-0.323987	down	1.29174	0.369313	up	VPS60.1	charged multivesicular body protein 5 [Source:EMBL;Acc:AEE74938.1]
AT1G22510	1.82202	0.865539	up	-1.22666	-0.294741	down	-1.75403	-0.810674	down	1.27421	0.349606	up	AT1G22510	C3HC4-type RING finger protein [Source:EMBL;Acc:AEE30250.1]
AT5G16880	1.82199	0.865516	up	-1.02592	-0.036912	down	-1.57059	-0.651309	down	1.19013	0.251119	up	AT5G16880	Target of Myb protein 1 [Source:EMBL;Acc:AED92352.1]
AT2G40095	1.82174	0.865315	up	-1.11857	-0.161657	down	-1.08627	-0.119386	down	1.8759	0.907586	up	AT2G40095	Alpha/beta hydrolase related protein [Source:EMBL;Acc:AEC09777.1]
AT2G40600	1.82063	0.864434	up	-1.53557	-0.618774	down	-1.77835	-0.830538	down	1.57208	0.652671	up	AT2G40600	appr-1-p processing enzyme family protein [Source:EMBL;Acc:AEC09853.1]
AT3G59660	1.82023	0.864124	up	1.02286	0.0326029	up	-1.62064	-0.696562	down	1.09806	0.134959	up	AT3G59660	C2 domain and GRAM domain-containing protein [Source:EMBL;Acc:AEE79952.1]
AT5G66910	1.8198	0.863781	up	-1.04119	-0.0582342	down	-1.53113	-0.614595	down	1.23749	0.30742	up	AT5G66910	CC-NBS-LRR class disease resistance protein [Source:EMBL;Acc:AED98277.1]
AT1G61790	1.81932	0.8634	up	-1.04896	-0.068964	down	-1.612	-0.688854	down	1.18387	0.24351	up	AT1G61790	OST3 and OST6 domain-containing protein [Source:EMBL;Acc:AEE33886.1]
AT3G43520	1.81909	0.863221	up	-1.02611	-0.0371806	down	-1.56489	-0.646062	down	1.19279	0.254339	up	AT3G43520	transmembrane protein 14C [Source:EMBL;Acc:AEE77802.1]
AT4G21380	1.81822	0.862527	up	-1.28352	-0.360102	down	-1.19015	-0.251145	down	1.96086	0.971483	up	ARK3	receptor kinase 3 [Source:EMBL;Acc:AEE84446.1]
AT3G20600	1.81744	0.861911	up	-1.33466	-0.416474	down	-1.31942	-0.399901	down	1.83844	0.878484	up	NDR1	late embryogenesis abundant hydroxyproline-rich glycoprotein [Source:EMBL;Acc:AEE76402.1]
AT4G01920	1.81361	0.858868	up	-1.23303	-0.302205	down	-1.22371	-0.29126	down	1.82743	0.869813	up	AT4G01920	cysteine/histidine-rich C1 domain-containing protein [Source:EMBL;Acc:AEE82099.1]
AT5G62740	1.81326	0.858582	up	-1.02976	-0.0423028	down	-1.32085	-0.401463	down	1.41365	0.499422	up	HIR1	Hypersensitive-induced response protein 1 [Source:EMBL;Acc:AED97649.1]
AT1G71100	1.81226	0.857789	up	1.21456	0.280436	up	-1.45964	-0.545616	down	1.02224	0.0317373	up	RSW10	ribose 5-phosphate isomerase A [Source:EMBL;Acc:AEE35161.1]
AT1G25580	1.81184	0.857456	up	-1.06848	-0.0955543	down	-1.33778	-0.419839	down	1.44711	0.533171	up	ANAC008	NAC domain-containing protein 8 [Source:EMBL;Acc:AEE30644.1]
AT1G52420	1.81005	0.856027	up	1.02745	0.0390615	up	-1.46707	-0.552935	down	1.20083	0.26403	up	AT1G52420	UDP-glycosyltransferase-like protein [Source:EMBL;Acc:AEE32805.1]
AT5G39040	1.80994	0.855943	up	1.1273	0.172865	up	-1.28771	-0.364802	down	1.24684	0.318275	up	ALS1	ABC transporter B family member 27 [Source:EMBL;Acc:AED94390.1]
AT4G17090	1.80966	0.855716	up	2.13066	1.0913	up	1.15611	0.209283	up	-1.0184	-0.0262985	down	BMY8	beta-amylase 3 [Source:EMBL;Acc:AEE83848.1]
AT4G35750	1.80695	0.85356	up	-1.25388	-0.326404	down	-1.67501	-0.744173	down	1.35265	0.435791	up	AT4G35750	SEC14 cytosolic factor family protein / phosphoglyceride transfer family protein [Source:EMBL;Acc:AEE86558.1]
AT5G45500	1.80654	0.853229	up	-1.03236	-0.0459455	down	-1.32686	-0.408019	down	1.40557	0.491155	up	AT5G45500	RNI-like superfamily protein [Source:EMBL;Acc:AED95261.1]
AT3G45040	1.80549	0.852387	up	-1.32199	-0.402714	down	-1.70313	-0.768188	down	1.40144	0.486913	up	AT3G45040	dolichol kinase [Source:EMBL;Acc:AEE77982.1]
AT2G41835	1.80536	0.852283	up	-1.01053	-0.0151084	down	-1.30077	-0.379371	down	1.40252	0.488021	up	AT2G41835	zinc finger AN1 and C2H2 domain-containing stress-associated protein 11 [Source:EMBL;Acc:AEC10038.1]
AT1G78922	1.80529	0.852233	up	-1.39001	-0.475091	down	-1.33578	-0.417681	down	1.87858	0.909643	up	AT1G78922	uncharacterized protein [Source:EMBL;Acc:AEE36179.1]
AT1G53750	1.80512	0.852093	up	1.0829	0.114903	up	-1.40126	-0.486726	down	1.18959	0.250463	up	RPT1A	regulatory particle triple-A 1A [Source:EMBL;Acc:AEE32992.1]
AT5G23540	1.8049	0.851916	up	1.00665	0.00956504	up	-1.33224	-0.413855	down	1.34583	0.428496	up	AT5G23540	26S proteasome non-ATPase regulatory subunit 14 [Source:EMBL;Acc:AED93182.1]
AT1G14170	1.80431	0.851449	up	-1.06222	-0.0870849	down	1.11189	0.153019	up	2.13103	1.09155	up	AT1G14170	RNA-binding KH domain-containing protein [Source:EMBL;Acc:AEE29116.1]
AT2G40270	1.80349	0.850792	up	-1.15355	-0.206082	down	-1.50543	-0.590172	down	1.38195	0.466701	up	AT2G40270	Protein kinase family protein [Source:EMBL;Acc:AEC09805.1]
AT5G24980	1.80282	0.850255	up	-1.15661	-0.2099	down	-1.6385	-0.712373	down	1.2726	0.347782	up	AT5G24980	uncharacterized protein [Source:EMBL;Acc:AED93385.1]
AT3G51870	1.80242	0.849939	up	1.08882	0.122759	up	1.1608	0.215117	up	1.92158	0.942297	up	AT3G51870	putative envelope ADP,ATP carrier protein [Source:EMBL;Acc:AEE78854.1]
AT1G77370	1.80156	0.849243	up	-1.01547	-0.0221475	down	-1.5564	-0.638213	down	1.17542	0.233178	up	AT1G77370	glutaredoxin-C3 [Source:EMBL;Acc:AEE35970.1]
AT3G11270	1.79994	0.847946	up	1.50126	0.586173	up	-1.05261	-0.0739676	down	1.13903	0.187805	up	MEE34	26S proteasome regulatory subunit N8 [Source:EMBL;Acc:AEE75023.1]
AT2G17790	1.79841	0.846722	up	-1.05302	-0.0745382	down	-1.68553	-0.753201	down	1.12355	0.168059	up	VPS35A	protein VPS35A [Source:EMBL;Acc:AEC06688.1]
AT3G09840	1.7979	0.846313	up	1.14223	0.19185	up	-1.18981	-0.250726	down	1.32293	0.403737	up	ATCDC48	cell division control protein 48-A [Source:EMBL;Acc:AEE74820.1]
AT1G45332	1.79779	0.846224	up	1.27956	0.355644	up	-1.10647	-0.145966	down	1.26981	0.344614	up	AT1G45332	Elongation factor G [Source:EMBL;Acc:AEE32115.1]
AT1G52200	1.79699	0.845583	up	-4.35782	-2.12361	down	-2.22157	-1.15158	down	3.52497	1.81761	up	AT1G52200	PLAC8 family protein [Source:EMBL;Acc:AEE32768.1]
AT5G27030	1.79641	0.845113	up	1.59199	0.67083	up	-1.18536	-0.245327	down	-1.05048	-0.0710436	down	TPR3	Topless-related protein 3 [Source:EMBL;Acc:AED93643.1]
AT1G64970	1.79637	0.845085	up	1.2001	0.263149	up	-1.52446	-0.6083	down	-1.01844	-0.0263646	down	VTE4	tocopherol O-methyltransferase [Source:EMBL;Acc:AEE34310.1]
AT4G01750	1.7963	0.845025	up	-2.30932	-1.20747	down	-1.69507	-0.761342	down	2.44723	1.29115	up	RGXT2	rhamnogalacturonan xylosyltransferase 2 [Source:EMBL;Acc:AEE82073.1]
AT5G03905	1.79604	0.844818	up	1.08837	0.122166	up	-1.55898	-0.640606	down	1.05852	0.0820462	up	AT5G03905	Iron-sulfur assembly protein IscA-like 2 [Source:EMBL;Acc:AED90670.1]
AT3G13940	1.79572	0.844564	up	1.07855	0.109098	up	-1.11208	-0.153265	down	1.49713	0.582201	up	AT3G13940	DNA binding / DNA-directed RNA polymerase [Source:EMBL;Acc:AEE75443.1]
AT1G56540	1.79355	0.842816	up	1.61125	0.68818	up	-1.02477	-0.0353057	down	1.08623	0.11933	up	AT1G56540	TIR-NBS-LRR class disease resistance protein [Source:EMBL;Acc:AEE33405.1]
AT1G48570	1.79322	0.842551	up	1.55558	0.637452	up	1.43993	0.526002	up	1.6599	0.7311	up	AT1G48570	zinc finger (Ran-binding) domain-containing protein [Source:EMBL;Acc:AEE32317.1]
AT2G38290	1.79312	0.842473	up	-1.39541	-0.480693	down	-1.66263	-0.733469	down	1.50493	0.589697	up	AMT2;1	ammonium transporter 2 [Source:EMBL;Acc:AEC09518.1]
AT3G53670	1.79305	0.842412	up	-1.22437	-0.292041	down	-1.53311	-0.616464	down	1.43196	0.517988	up	AT3G53670	uncharacterized protein [Source:EMBL;Acc:AEE79125.1]
AT3G13437	1.79274	0.842168	up	-1.72395	-0.785715	down	-1.27239	-0.347542	down	2.42896	1.28034	up	AT3G13437	uncharacterized protein [Source:EMBL;Acc:AEE75353.1]
AT5G45550	1.79225	0.84177	up	-1.04981	-0.0701265	down	-1.6621	-0.733003	down	1.13202	0.178894	up	AT5G45550	maintenance of ploidy protein MOB1 (MPS1 binder 1) [Source:EMBL;Acc:AED95267.1]
AT1G29965	1.79123	0.840949	up	1.54185	0.624659	up	1.48098	0.566551	up	1.72052	0.782842	up	AT1G29965	Ribosomal protein L18ae/LX family protein [Source:EMBL;Acc:AEE31159.1]
AT3G56950	1.7911	0.840844	up	1.05732	0.080417	up	-1.32093	-0.40155	down	1.28243	0.358878	up	SIP2	putative aquaporin SIP2-1 [Source:EMBL;Acc:AEE79591.1]
AT5G53550	1.79093	0.840707	up	-1.28104	-0.357313	down	-1.47676	-0.562433	down	1.55357	0.635587	up	ATYSL3	metal-nicotianamine transporter YSL3 [Source:EMBL;Acc:AED96376.1]
AT4G00860	1.79042	0.840299	up	1.00889	0.0127656	up	-1.31653	-0.396743	down	1.34797	0.43079	up	ATOZI1	uncharacterized protein [Source:EMBL;Acc:AEE81946.1]
AT5G38895	1.7902	0.840124	up	1.07872	0.109316	up	-1.46411	-0.550022	down	1.1335	0.180786	up	AT5G38895	RING/U-box domain-containing protein [Source:EMBL;Acc:AED94370.1]
AT5G55930	1.79003	0.839985	up	-2.07842	-1.05548	down	-1.72331	-0.78518	down	2.15889	1.11029	up	ATOPT1	oligopeptide transporter 1 [Source:EMBL;Acc:AED96700.1]
AT2G20780	1.78978	0.839782	up	1.11676	0.159321	up	-1.15391	-0.206528	down	1.38889	0.473933	up	AT2G20780	putative polyol transporter 4 [Source:EMBL;Acc:AEC07069.1]
AT2G41090	1.78887	0.839049	up	-1.65716	-0.728714	down	-1.53368	-0.616997	down	1.9329	0.950767	up	AT2G41090	calmodulin-like protein 10 [Source:EMBL;Acc:AEC09927.1]
AT4G27100	1.78847	0.838725	up	1.0714	0.0994959	up	-1.40255	-0.488056	down	1.19017	0.251173	up	AT4G27100	RabGAP/TBC domain-containing protein [Source:EMBL;Acc:AEE85300.1]
AT2G44660	1.78803	0.838367	up	-1.10765	-0.147505	down	-1.8355	-0.876175	down	1.079	0.109698	up	AT2G44660	alpha-1,3-glucosyltransferase [Source:EMBL;Acc:AEC10452.1]
AT2G02350	1.78789	0.838258	up	-1.39381	-0.479037	down	-1.21307	-0.278667	down	2.05427	1.03863	up	SKIP3	SKP1 interacting partner 3 [Source:EMBL;Acc:AEC05568.1]
AT4G35230	1.78703	0.837562	up	1.15438	0.207118	up	-1.34222	-0.42462	down	1.15334	0.205824	up	BSK1	BR-signaling kinase 1 [Source:EMBL;Acc:AEE86482.1]
AT5G17380	1.78683	0.837401	up	1.06197	0.0867367	up	-1.38416	-0.469007	down	1.21559	0.281657	up	AT5G17380	2-hydroxyacyl-CoA lyase [Source:EMBL;Acc:AED92419.1]
AT4G23650	1.78565	0.836452	up	1.08201	0.113709	up	-1.36883	-0.452944	down	1.20564	0.2698	up	CDPK6	calcium-dependent protein kinase 6 [Source:EMBL;Acc:AEE84789.1]
AT5G20280	1.78524	0.83612	up	1.25231	0.324587	up	-1.2198	-0.286639	down	1.16869	0.224894	up	SPS1F	sucrose phosphate synthase 1F [Source:EMBL;Acc:AED92824.1]
AT2G43320	1.78375	0.834912	up	1.05063	0.0712598	up	-1.63363	-0.708084	down	1.03927	0.0555681	up	AT2G43320	S-adenosyl-L-methionine-dependent methyltransferase-like protein [Source:EMBL;Acc:AEC10251.1]
AT2G17220	1.78085	0.832569	up	1.09518	0.131167	up	-1.44747	-0.53353	down	1.1234	0.167872	up	AT2G17220	protein kinase domain-containing protein [Source:EMBL;Acc:AEC06599.1]
AT5G22290	1.78024	0.832074	up	1.41876	0.504627	up	-1.28519	-0.361984	down	-1.02423	-0.0345373	down	anac089	NAC domain containing protein 89 [Source:EMBL;Acc:AED93007.1]
AT4G04745	1.77993	0.83182	up	-1.34127	-0.4236	down	1.03523	0.0499535	up	2.47148	1.30537	up	AT4G04745	uncharacterized protein [Source:EMBL;Acc:AEE82420.1]
AT2G07811	1.77977	0.831688	up	1.32068	0.401282	up	-1.18262	-0.241983	down	1.13952	0.188423	up	AT2G07811	pseudogene.[Source:TAIR;Acc:AT2G07811]
AT1G66240	1.77928	0.831293	up	-1.03349	-0.0475203	down	-1.7772	-0.829607	down	1.0347	0.0492061	up	ATATX1	homolog of anti-oxidant 1 [Source:EMBL;Acc:AEE34483.1]
AT5G03330	1.77909	0.831139	up	1.01851	0.0264645	up	-1.06537	-0.0913487	down	1.63958	0.713325	up	AT5G03330	OTU-like cysteine protease family protein [Source:EMBL;Acc:AED90586.1]
AT5G06530	1.77818	0.830403	up	1.25266	0.324992	up	-1.40058	-0.486022	down	1.01353	0.0193898	up	AT5G06530	ABC transporter G family member 22 [Source:EMBL;Acc:AED91031.1]
AT2G20585	1.77691	0.829368	up	1.55724	0.638993	up	1.01911	0.0273043	up	1.16286	0.21768	up	NFD6	nuclear fusion defective 6 [Source:EMBL;Acc:AEC07035.1]
AT1G12990	1.77684	0.829316	up	1.22703	0.295175	up	-1.11395	-0.155678	down	1.29996	0.378463	up	AT1G12990	beta-1,4-mannosyl-glycoprotein [Source:EMBL;Acc:AEE28957.1]
AT4G33910	1.77638	0.82894	up	1.31184	0.391595	up	-1.24007	-0.310424	down	1.09196	0.126921	up	AT4G33910	oxidoreductase, 2OG-Fe(II) oxygenase family protein [Source:EMBL;Acc:AEE86292.1]
AT5G27430	1.77621	0.828802	up	1.07065	0.0984907	up	-1.30743	-0.386735	down	1.2689	0.343576	up	AT5G27430	Signal peptidase complex subunit 3B [Source:EMBL;Acc:AED93686.1]
AT2G20420	1.77552	0.828244	up	1.14627	0.196943	up	-1.19999	-0.263017	down	1.29082	0.368284	up	AT2G20420	Succinyl-CoA ligase [GDP-forming] subunit beta [Source:EMBL;Acc:AEC07005.1]
AT4G02880	1.7755	0.828222	up	1.15267	0.204982	up	-1.3932	-0.478405	down	1.1056	0.144835	up	AT4G02880	uncharacterized protein [Source:EMBL;Acc:AEE82242.1]
AT1G54250	1.77535	0.828101	up	1.1985	0.261233	up	-1.33412	-0.415883	down	1.11033	0.150985	up	ATRPABC16.5	RNA polymerase Rpb8 [Source:EMBL;Acc:AEE33071.1]
AT1G80290	1.77347	0.826574	up	1.08161	0.113181	up	-1.45624	-0.542243	down	1.12596	0.17115	up	AT1G80290	nucleotide-diphospho-sugar transferase [Source:EMBL;Acc:AEE36383.1]
AT3G51980	1.77185	0.82526	up	-1.01911	-0.0273123	down	-1.7678	-0.821959	down	1.02145	0.0306139	up	AT3G51980	nucleotide exchange factor SIL1 [Source:EMBL;Acc:AEE78871.1]
AT5G12190	1.77146	0.824937	up	-1.13871	-0.187401	down	-1.50469	-0.589465	down	1.34059	0.422873	up	AT5G12190	pre-mRNA branch site protein p14 [Source:EMBL;Acc:AED91772.1]
AT3G61960	1.77096	0.824534	up	1.04127	0.0583417	up	-1.57818	-0.658265	down	1.07768	0.107928	up	AT3G61960	protein kinase family protein [Source:EMBL;Acc:AEE80285.1]
AT5G56180	1.77096	0.824528	up	-1.16059	-0.214853	down	-1.66757	-0.737751	down	1.23254	0.30163	up	ATARP8	actin-related protein 8 [Source:EMBL;Acc:AED96731.1]
AT2G44065	1.77051	0.824161	up	1.19519	0.257241	up	-1.16737	-0.223257	down	1.26897	0.343663	up	AT2G44065	ribosomal protein L2-like protein [Source:EMBL;Acc:AEC10369.1]
AT2G07715	1.77029	0.82399	up	1.16416	0.219291	up	1.31162	0.391349	up	1.99453	0.996047	up	AT2G07715	60S ribosomal protein L2 [Source:EMBL;Acc:AEC06100.1]
AT4G23850	1.76934	0.823211	up	-1.10612	-0.145507	down	-1.63756	-0.711548	down	1.19513	0.25717	up	LACS4	long chain acyl-CoA synthetase 4 [Source:EMBL;Acc:AEE84812.1]
AT1G61580	1.7673	0.821549	up	1.40922	0.494899	up	1.54976	0.632045	up	1.94355	0.958695	up	ARP2	60S ribosomal protein L3-2 [Source:EMBL;Acc:AEE33859.1]
AT5G52070	1.76664	0.821011	up	1.66817	0.738265	up	1.26972	0.34451	up	1.34467	0.427255	up	AT5G52070	Agenet domain-containing protein [Source:EMBL;Acc:AED96168.1]
AT4G13810	1.76626	0.8207	up	1.1117	0.152763	up	-1.43476	-0.520806	down	1.10736	0.14713	up	AtRLP47	receptor like protein 47 [Source:EMBL;Acc:AEE83327.1]
AT2G33120	1.7654	0.819998	up	-1.15783	-0.211426	down	-1.6805	-0.748892	down	1.21633	0.282531	up	ATVAMP722	vesicle-associated membrane protein 722 [Source:EMBL;Acc:AEC08789.1]
AT5G56260	1.76534	0.81995	up	-1.07094	-0.0988766	down	-1.50853	-0.593144	down	1.25326	0.325683	up	AT5G56260	Regulator of ribonuclease-like protein 3 [Source:EMBL;Acc:AED96742.1]
AT5G04895	1.76196	0.817178	up	1.84328	0.882271	up	1.22286	0.290262	up	1.16891	0.225168	up	AT5G04895	DEA(D/H)-box RNA helicase family protein [Source:EMBL;Acc:AED90801.1]
AT1G71880	1.7613	0.816639	up	-1.48576	-0.571202	down	-2.0215	-1.01543	down	1.29452	0.372412	up	SUC1	sucrose transport protein SUC1 [Source:EMBL;Acc:AEE35247.1]
AT2G17440	1.76027	0.815797	up	1.11573	0.157989	up	-1.50247	-0.587334	down	1.05006	0.070474	up	PIRL5	ras group-related LRR 5 protein [Source:EMBL;Acc:AEC06625.1]
AT5G40580	1.76025	0.815777	up	1.10456	0.143471	up	-1.2785	-0.354454	down	1.24647	0.317851	up	PBB2	proteasome subunit beta type-7-B [Source:EMBL;Acc:AED94568.1]
AT1G78510	1.75942	0.815102	up	1.25061	0.322631	up	-1.32432	-0.405248	down	1.06232	0.0872234	up	SPS1	solanesyl diphosphate synthase 1 [Source:EMBL;Acc:AEE36115.1]
AT1G04850	1.75752	0.813542	up	1.15991	0.214011	up	-1.37673	-0.46125	down	1.10059	0.138282	up	AT1G04850	ubiquitin-associated (UBA)/TS-N domain-containing protein [Source:EMBL;Acc:AEE27751.1]
AT1G53530	1.75677	0.812924	up	-1.01838	-0.0262778	down	-1.40348	-0.48901	down	1.27473	0.350191	up	AT1G53530	peptidase-S24/S26 domain-containing protein [Source:EMBL;Acc:AEE32953.1]
AT4G14430	1.75655	0.812743	up	-1.09684	-0.133353	down	-1.68643	-0.753973	down	1.14244	0.192122	up	ECHIB	indole-3-butyric acid response 10 [Source:EMBL;Acc:AEE83444.1]
AT5G56090	1.75629	0.812527	up	1.43337	0.519413	up	-1.07564	-0.105196	down	1.13912	0.187919	up	COX15	cytochrome c oxidase subunit XV assembly protein [Source:EMBL;Acc:AED96720.1]
AT2G31740	1.75576	0.812098	up	1.08949	0.123654	up	-1.31231	-0.392113	down	1.22802	0.296332	up	AT2G31740	S-adenosylmethionine-dependent methyltransferase domain-containing protein [Source:EMBL;Acc:AEC08579.1]
AT1G50040	1.7553	0.811719	up	-1.0044	-0.00633431	down	1.00094	0.00134879	up	1.76467	0.819402	up	AT1G50040	uncharacterized protein [Source:EMBL;Acc:AEE32511.1]
AT4G38630	1.75446	0.81103	up	1.05845	0.0819515	up	-1.31378	-0.393722	down	1.26169	0.335357	up	MCB1	26S proteasome non-ATPase regulatory subunit 4 [Source:EMBL;Acc:AEE86956.1]
AT1G71840	1.75362	0.81034	up	1.09445	0.130207	up	-1.21871	-0.285352	down	1.31474	0.394781	up	AT1G71840	transducin/WD-40 repeat-containing protein [Source:EMBL;Acc:AEE35239.1]
AT1G18720	1.75342	0.810168	up	-1.00364	-0.00523885	down	-1.54916	-0.631487	down	1.13597	0.183919	up	AT1G18720	uncharacterized protein [Source:EMBL;Acc:AEE29752.1]
AT3G22370	1.75258	0.809478	up	1.28964	0.366974	up	-1.34398	-0.426514	down	1.01115	0.0159906	up	AOX1A	alternative oxidase 1A [Source:EMBL;Acc:AEE76627.1]
AT5G20000	1.75212	0.809104	up	1.31918	0.399647	up	-1.04894	-0.06893	down	1.26622	0.340528	up	AT5G20000	AAA-type ATPase family protein [Source:EMBL;Acc:AED92778.1]
AT5G47320	1.75095	0.808141	up	-1.08168	-0.11328	down	-1.40582	-0.491407	down	1.34725	0.430014	up	RPS19	small subunit ribosomal protein S19 [Source:EMBL;Acc:AED95498.1]
AT2G22780	1.7506	0.807846	up	-1.02092	-0.0298634	down	-1.56239	-0.643754	down	1.1439	0.193956	up	PMDH1	malate dehydrogenase [Source:EMBL;Acc:AEC07353.1]
AT3G22630	1.75005	0.807395	up	1.05378	0.0755733	up	-1.36755	-0.451592	down	1.21439	0.28023	up	PBD1	proteasome subunit beta type-2-A [Source:EMBL;Acc:AEE76659.1]
AT3G26600	1.7495	0.806941	up	-1.11579	-0.158071	down	-1.26976	-0.344553	down	1.53736	0.620459	up	ARO4	armadillo repeat only 4 protein [Source:EMBL;Acc:AEE77184.1]
AT5G65210	1.74833	0.805978	up	-1.10333	-0.141861	down	-1.3183	-0.398678	down	1.46323	0.549161	up	TGA1	transcription factor TGA1 [Source:EMBL;Acc:AED98024.1]
AT4G35600	1.74755	0.805331	up	1.24582	0.3171	up	-1.22808	-0.296408	down	1.14221	0.191823	up	CONNEXIN 32	putative serine/threonine-protein kinase Cx32 [Source:EMBL;Acc:AEE86538.1]
AT2G46440	1.74726	0.805098	up	-1.22705	-0.295189	down	-1.23043	-0.299159	down	1.74246	0.801127	up	ATCNGC11	cyclic nucleotide-gated ion channel 11 [Source:EMBL;Acc:AEC10696.1]
AT3G15260	1.74572	0.803822	up	-1.11443	-0.156303	down	-1.58161	-0.661391	down	1.23007	0.298735	up	AT3G15260	putative protein phosphatase 2C 39 [Source:EMBL;Acc:AEE75638.1]
AT5G07960	1.74492	0.803158	up	1.05554	0.0779854	up	-1.446	-0.532067	down	1.14322	0.193105	up	AT5G07960	uncharacterized protein [Source:EMBL;Acc:AED91229.1]
AT1G70810	1.74477	0.80304	up	-1.25725	-0.330269	down	-1.7909	-0.840688	down	1.22486	0.292621	up	AT1G70810	calcium-dependent lipid-binding domain [Source:EMBL;Acc:AEE35119.1]
AT4G21570	1.74334	0.801852	up	1.00725	0.0104278	up	-1.69979	-0.765354	down	1.01823	0.0260696	up	AT4G21570	uncharacterized protein [Source:EMBL;Acc:AEE84472.1]
AT5G04830	1.74312	0.801668	up	1.0289	0.0411081	up	-1.44537	-0.531444	down	1.17212	0.229116	up	AT5G04830	Nuclear transport factor 2 (NTF2) family protein [Source:EMBL;Acc:AED90792.1]
AT1G31130	1.74285	0.80145	up	-1.12669	-0.172094	down	-1.82202	-0.865542	down	1.07773	0.108001	up	AT1G31130	uncharacterized protein [Source:EMBL;Acc:AEE31315.1]
AT3G07370	1.74263	0.801262	up	-1.175	-0.232662	down	-1.56924	-0.650068	down	1.30482	0.383856	up	ATCHIP	E3 ubiquitin-protein ligase CHIP [Source:EMBL;Acc:AEE74535.1]
AT2G45010	1.74154	0.800366	up	-1.42502	-0.51098	down	-1.56567	-0.64678	down	1.58509	0.664566	up	AT2G45010	PLAC8 family protein [Source:EMBL;Acc:AEC10497.1]
AT2G04900	1.7398	0.798923	up	-1.26341	-0.337324	down	-1.67186	-0.741452	down	1.31476	0.394794	up	AT2G04900	uncharacterized protein [Source:EMBL;Acc:AEC05884.1]
AT4G03960	1.73625	0.795978	up	-1.5478	-0.630218	down	-1.56475	-0.645932	down	1.71744	0.780263	up	AT4G03960	tyrosine specific protein phosphatase family protein [Source:EMBL;Acc:AEE82361.1]
AT2G24180	1.7357	0.795521	up	-1.09439	-0.130123	down	-1.45724	-0.543235	down	1.30352	0.382409	up	CYP71B6	cytochrome P450 71B6 [Source:EMBL;Acc:AEC07536.1]
AT1G11890	1.73541	0.795277	up	-1.15768	-0.21124	down	-1.54489	-0.627504	down	1.30045	0.379013	up	SEC22	vesicle transport protein SEC22 [Source:EMBL;Acc:AEE28809.1]
AT3G44400	1.73495	0.79489	up	-1.3846	-0.469467	down	-1.44968	-0.53573	down	1.65706	0.728627	up	AT3G44400	TIR-NBS-LRR class disease resistance protein [Source:EMBL;Acc:AEE77900.1]
AT5G11060	1.73486	0.79482	up	1.20751	0.272033	up	-1.11565	-0.15788	down	1.2878	0.364906	up	KNAT4	homeobox protein knotted-1-like 4 [Source:EMBL;Acc:AED91630.1]
AT1G20450	1.73404	0.794133	up	1.43947	0.525534	up	-1.04773	-0.0672665	down	1.14976	0.201333	up	ERD10	dehydrin ERD10 [Source:EMBL;Acc:AEE29974.1]
AT5G66130	1.73384	0.793969	up	1.16398	0.219061	up	-1.34393	-0.426463	down	1.10837	0.148446	up	ATRAD17	cell cycle checkpoint protein RAD17 [Source:EMBL;Acc:AED98163.1]
AT4G15955	1.73331	0.793532	up	-1.41731	-0.503159	down	-1.63429	-0.708664	down	1.50319	0.588028	up	AT4G15955	epoxide hydrolase-related protein [Source:EMBL;Acc:AEE83672.1]
AT3G44480	1.7331	0.793352	up	1.09472	0.130566	up	-1.31506	-0.395133	down	1.20385	0.267653	up	cog1	TIR-NBS-LRR class disease resistance protein [Source:EMBL;Acc:AEE77906.1]
AT3G01590	1.73272	0.793041	up	1.09504	0.130983	up	-1.51786	-0.602036	down	1.04248	0.0600217	up	AT3G01590	glucose-6-phosphate 1-epimerase [Source:EMBL;Acc:AEE73693.1]
AT4G27500	1.73253	0.792878	up	1.07039	0.0981369	up	-1.28563	-0.362474	down	1.25899	0.332267	up	PPI1	proton pump interactor 1 [Source:EMBL;Acc:AEE85350.1]
AT2G23890	1.73063	0.791299	up	1.38694	0.471905	up	1.02392	0.034098	up	1.27765	0.353492	up	AT2G23890	HAD-superfamily hydrolase, subfamily IG, 5'-nucleotidase [Source:EMBL;Acc:AEC07499.1]
AT4G02405	1.72958	0.790423	up	-1.10227	-0.140478	down	-1.47901	-0.56463	down	1.28902	0.366271	up	AT4G02405	leucine carboxyl methyltransferase domain-containing protein [Source:EMBL;Acc:AEE82166.1]
AT5G08680	1.72954	0.790385	up	1.03297	0.0468032	up	-1.32652	-0.407645	down	1.2622	0.335937	up	AT5G08680	ATP synthase subunit beta-3 [Source:EMBL;Acc:AED91337.1]
AT1G53110	1.72908	0.790001	up	-1.10273	-0.141082	down	-1.59964	-0.677747	down	1.19196	0.253336	up	AT1G53110	putative proton pump interactor protein [Source:EMBL;Acc:AEE32892.1]
AT3G27280	1.72862	0.789624	up	1.3528	0.435943	up	-1.00562	-0.00809002	down	1.27067	0.34559	up	ATPHB4	prohibitin 4 [Source:EMBL;Acc:AEE77288.1]
AT5G07710	1.72856	0.789572	up	-1.23495	-0.304456	down	-1.64634	-0.719262	down	1.29663	0.374766	up	AT5G07710	exonuclease family protein [Source:EMBL;Acc:AED91196.1]
AT2G39360	1.72826	0.78932	up	1.09768	0.134461	up	-1.20218	-0.265653	down	1.30967	0.389206	up	AT2G39360	putative receptor-like protein kinase [Source:EMBL;Acc:AEC09665.1]
AT1G29040	1.72647	0.787824	up	-1.23201	-0.301015	down	-1.743	-0.801571	down	1.22033	0.287268	up	AT1G29040	uncharacterized protein [Source:EMBL;Acc:AEE31034.1]
AT5G58220	1.72568	0.787164	up	-1.31771	-0.398038	down	-1.4967	-0.581782	down	1.51931	0.60342	up	TTL	uric acid degradation bifunctional protein TTL [Source:EMBL;Acc:AED97018.1]
AT3G22845	1.72531	0.786859	up	-1.06524	-0.0911802	down	-1.40181	-0.487288	down	1.31108	0.390751	up	AT3G22845	emp24/gp25L/p24 family/GOLD domain-containing protein [Source:EMBL;Acc:AEE76683.1]
AT5G19750	1.72481	0.786437	up	-1.31473	-0.39477	down	-1.0425	-0.0600491	down	2.17522	1.12116	up	AT5G19750	protein Mpv17 [Source:EMBL;Acc:AED92745.1]
AT3G50950	1.72451	0.786187	up	-1.05342	-0.0750761	down	-1.24244	-0.313172	down	1.46215	0.548091	up	ZAR1	disease resistance RPP13-like protein 4 [Source:EMBL;Acc:AEE78731.1]
AT1G54320	1.72429	0.786003	up	-1.01964	-0.0280657	down	-1.43864	-0.524707	down	1.2221	0.289361	up	AT1G54320	ALA-interacting subunit 3 [Source:EMBL;Acc:AEE33080.1]
AT5G15730	1.7233	0.785176	up	-1.29095	-0.368434	down	-1.49914	-0.584134	down	1.48398	0.569476	up	CRLK2	putative serine/threonine protein kinase [Source:EMBL;Acc:AED92198.1]
AT5G08335	1.72288	0.784818	up	1.15893	0.212799	up	-1.29691	-0.375084	down	1.14626	0.196935	up	ATSTE14B	protein-S-isoprenylcysteine O-methyltransferase B [Source:EMBL;Acc:AED91285.1]
AT2G40240	1.72165	0.783793	up	1.30146	0.380127	up	-1.05044	-0.0709952	down	1.25934	0.33267	up	AT2G40240	pentatricopeptide repeat-containing protein [Source:EMBL;Acc:AEC09801.1]
AT2G34260	1.72147	0.783639	up	1.75827	0.814154	up	1.68554	0.753208	up	1.65026	0.722692	up	AT2G34260	transducin/WD-40 repeat-containing protein [Source:EMBL;Acc:AEC08946.1]
AT3G12800	1.7212	0.783413	up	1.02461	0.0350682	up	-1.46139	-0.547342	down	1.1495	0.201002	up	SDRB	peroxisomal 2,4-dienoyl-CoA reductase [Source:EMBL;Acc:AEE75247.1]
AT1G03340	1.71949	0.781979	up	-1.24253	-0.313276	down	-1.67516	-0.744301	down	1.2754	0.350954	up	AT1G03340	uncharacterized protein [Source:EMBL;Acc:AEE27561.1]
AT3G07480	1.71891	0.781495	up	-1.00602	-0.00866573	down	-1.27694	-0.352695	down	1.35422	0.437465	up	AT3G07480	2Fe-2S ferredoxin-like protein [Source:EMBL;Acc:AEE74548.1]
AT5G51070	1.71724	0.780096	up	1.21839	0.284977	up	-1.45693	-0.542931	down	-1.0337	-0.0478121	down	ERD1	ERD1 protein [Source:EMBL;Acc:AED96029.1]
AT3G30775	1.71664	0.779591	up	1.07999	0.111014	up	1.36586	0.449814	up	2.17105	1.11839	up	ATPOX	proline dehydrogenase 1 [Source:EMBL;Acc:AEE77659.1]
AT1G18210	1.71663	0.779576	up	-1.25812	-0.331273	down	-1.57991	-0.659839	down	1.367	0.45101	up	AT1G18210	putative calcium-binding protein CML27 [Source:EMBL;Acc:AEE29688.1]
AT3G20500	1.71604	0.779085	up	1.0883	0.122075	up	-1.261	-0.334574	down	1.25044	0.322437	up	ATPAP18	purple acid phosphatase 18 [Source:EMBL;Acc:AEE76388.1]
AT5G47560	1.71602	0.779067	up	1.25209	0.324338	up	-1.5131	-0.597504	down	-1.10403	-0.142775	down	ATSDAT	tonoplast dicarboxylate transporter [Source:EMBL;Acc:AED95532.1]
AT4G11260	1.71582	0.778898	up	1.01444	0.0206874	up	-1.23696	-0.3068	down	1.36738	0.45141	up	EDM1	phosphatase SGT1b [Source:EMBL;Acc:AEE82990.1]
AT1G54150	1.71538	0.778531	up	-1.16107	-0.215457	down	-1.65728	-0.728816	down	1.20178	0.265171	up	AT1G54150	E3 ubiquitin ligase-like protein [Source:EMBL;Acc:AEE33055.1]
AT2G01350	1.71477	0.778014	up	1.15185	0.203958	up	-1.21908	-0.285793	down	1.22117	0.288263	up	QPT	quinolinate phoshoribosyltransferase [Source:EMBL;Acc:AEC05439.1]
AT2G27200	1.71396	0.77733	up	-1.1267	-0.172106	down	-1.37457	-0.458979	down	1.40489	0.490457	up	AT2G27200	P-loop containing nucleoside triphosphate hydrolase-like protein [Source:EMBL;Acc:AEC07952.1]
AT1G25520	1.71344	0.776899	up	-1.15438	-0.207124	down	-1.53912	-0.622108	down	1.28513	0.361915	up	AT1G25520	putative transmembrane protein [Source:EMBL;Acc:AEE30637.1]
AT3G17810	1.71275	0.776318	up	-1.07376	-0.102673	down	-1.65878	-0.730126	down	1.1087	0.148864	up	PYD1	pyrimidine 1 [Source:EMBL;Acc:AEE76010.1]
AT1G09830	1.71272	0.776287	up	1.2448	0.315916	up	-1.17006	-0.226584	down	1.17592	0.233787	up	AT1G09830	phosphoribosylamine--glycine ligase [Source:EMBL;Acc:AEE28500.1]
AT1G76185	1.71271	0.77628	up	1.30007	0.37859	up	-1.2151	-0.281078	down	1.08419	0.116612	up	AT1G76185	uncharacterized protein [Source:EMBL;Acc:AEE35808.1]
AT4G39740	1.71156	0.775311	up	1.43582	0.521879	up	-1.02089	-0.0298246	down	1.16765	0.223607	up	AT4G39740	electron transport SCO1/SenC family protein [Source:EMBL;Acc:AEE87111.1]
AT3G53668	1.71113	0.774953	up	-1.25184	-0.324051	down	-1.56503	-0.64619	down	1.36871	0.452814	up	CPuORF51	conserved peptide upstream open reading frame 51 [Source:EMBL;Acc:AEE79126.1]
AT1G53645	1.7111	0.774925	up	1.28087	0.357121	up	-1.0435	-0.0614274	down	1.28021	0.356377	up	AT1G53645	hydroxyproline-rich glycoprotein-like protein [Source:EMBL;Acc:AEE32975.1]
AT1G10050	1.70999	0.773984	up	1.18324	0.242744	up	-1.35966	-0.443241	down	1.06289	0.0879984	up	AT1G10050	glycosyl hydrolase and carbohydrate-binding domain-containing protein [Source:EMBL;Acc:AEE28533.1]
AT3G02190	1.70877	0.772955	up	-1.2942	-0.372063	down	-1.65589	-0.727605	down	1.33553	0.417412	up	AT3G02190	60S ribosomal protein L39-2 [Source:EMBL;Acc:AEE73776.1]
AT3G08590	1.7078	0.772143	up	1.04697	0.0662197	up	-1.44066	-0.526728	down	1.13225	0.179195	up	AT3G08590	Phosphoglycerate mutase, 2,3-bisphosphoglycerate-independent [Source:EMBL;Acc:AEE74651.1]
AT5G18490	1.70747	0.77186	up	1.02403	0.0342515	up	-1.30864	-0.388065	down	1.27416	0.349543	up	AT5G18490	uncharacterized protein [Source:EMBL;Acc:AED92570.1]
AT3G29170	1.70604	0.770652	up	1.05255	0.0738936	up	-1.38257	-0.467348	down	1.17236	0.22941	up	AT3G29170	uncharacterized protein [Source:EMBL;Acc:AEE77545.1]
AT3G01130	1.70594	0.770569	up	-1.1004	-0.138032	down	-1.34599	-0.428663	down	1.39468	0.479939	up	AT3G01130	uncharacterized protein [Source:EMBL;Acc:AEE73614.1]
AT1G32340	1.70575	0.770402	up	1.14986	0.201462	up	-1.3662	-0.45017	down	1.08581	0.11877	up	NHL8	ubiquitin-protein ligase RNF14 [Source:EMBL;Acc:AEE31466.1]
AT5G49900	1.7056	0.770276	up	1.82947	0.871426	up	1.46899	0.554828	up	1.36953	0.453677	up	AT5G49900	Beta-glucosidase, GBA2 type family protein [Source:EMBL;Acc:AED95869.1]
AT4G02390	1.7054	0.770114	up	1.80073	0.84858	up	1.42262	0.508551	up	1.34731	0.430085	up	ATPARP1	Poly [ADP-ribose] polymerase 2 [Source:EMBL;Acc:AEE82163.1]
AT1G02170	1.70513	0.769883	up	-1.09256	-0.127707	down	-1.61061	-0.687607	down	1.15667	0.209983	up	MCP1B	metacaspase 1 [Source:EMBL;Acc:AEE27396.1]
AT1G62730	1.70468	0.769497	up	-1.31899	-0.399439	down	-1.33804	-0.420124	down	1.68041	0.748812	up	AT1G62730	isoprenoid biosynthesis enzyme domain-containing protein [Source:EMBL;Acc:AEE33998.1]
AT2G18730	1.70345	0.768459	up	1.11339	0.154959	up	-1.42863	-0.514634	down	1.07093	0.0988658	up	ATDGK3	diacylglycerol kinase 3 [Source:EMBL;Acc:AEC06799.1]
AT3G23280	1.70325	0.768293	up	-1.26615	-0.340453	down	-1.56714	-0.648133	down	1.37613	0.460613	up	XBAT35	putative E3 ubiquitin-protein ligase XBAT35 [Source:EMBL;Acc:AEE76747.1]
AT5G18900	1.70289	0.767987	up	1.35231	0.435421	up	-1.23599	-0.305671	down	1.01882	0.0268939	up	AT5G18900	oxidoreductase, 2OG-Fe(II) oxygenase family protein [Source:EMBL;Acc:AED92626.1]
AT3G02360	1.70254	0.767691	up	1.15984	0.213921	up	-1.3177	-0.398019	down	1.114	0.155751	up	AT3G02360	6-phosphogluconate dehydrogenase [Source:EMBL;Acc:AEE73797.1]
AT2G31870	1.70238	0.767553	up	-1.50187	-0.586757	down	-1.53745	-0.620542	down	1.66298	0.733767	up	TEJ	Poly(ADP-ribose) glycohydrolase 1 [Source:EMBL;Acc:AEC08597.1]
AT1G51070	1.70125	0.766597	up	1.24975	0.321645	up	-1.41177	-0.497503	down	-1.0371	-0.0525513	down	bHLH115	transcription factor bHLH115 [Source:EMBL;Acc:AEE32618.1]
AT3G06860	1.70107	0.76644	up	-1.01857	-0.0265449	down	-1.57332	-0.653811	down	1.10127	0.139174	up	MFP2	enoyl-CoA hydratase/3-hydroxyacyl-CoA dehydrogenase [Source:EMBL;Acc:AEE74468.1]
AT1G78380	1.69991	0.765458	up	-1.06424	-0.0898228	down	-1.48518	-0.57064	down	1.21811	0.28464	up	GSTU19	glutathione S-transferase TAU 19 [Source:EMBL;Acc:AEE36099.1]
AT2G44350	1.69939	0.765017	up	-1.06504	-0.0909122	down	-1.37211	-0.456391	down	1.31909	0.399538	up	CSY4	citrate synthase 4 [Source:EMBL;Acc:AEC10410.1]
AT5G02590	1.69881	0.764525	up	-1.0454	-0.0640513	down	-1.23117	-0.300026	down	1.44248	0.52855	up	AT5G02590	tetratricopeptide repeat domain-containing protein [Source:EMBL;Acc:AED90494.1]
AT5G20500	1.69735	0.763284	up	-1.20507	-0.26912	down	-1.47688	-0.562556	down	1.38496	0.469848	up	AT5G20500	glutaredoxin-C4 [Source:EMBL;Acc:AED92853.1]
AT3G45640	1.69735	0.763284	up	-1.34846	-0.431311	down	-1.64114	-0.714699	down	1.39464	0.479897	up	ATMPK3	extracellular signal-regulated kinase 1/2 [Source:EMBL;Acc:AEE78054.1]
AT3G61670	1.69734	0.763274	up	1.27398	0.349345	up	-1.43388	-0.519922	down	-1.07623	-0.105993	down	AT3G61670	uncharacterized protein [Source:EMBL;Acc:AEE80238.1]
AT1G74410	1.69712	0.763086	up	-1.2276	-0.295836	down	-1.66232	-0.733202	down	1.25329	0.325719	up	AT1G74410	NEP1-interacting protein-like 2 [Source:EMBL;Acc:AEE35588.1]
AT4G00955	1.6965	0.762562	up	-1.32157	-0.402256	down	-1.81644	-0.861114	down	1.23431	0.303704	up	AT4G00955	uncharacterized protein [Source:EMBL;Acc:AEE81960.1]
AT3G54640	1.69641	0.762486	up	-1.17451	-0.232058	down	-1.46805	-0.553898	down	1.35721	0.440646	up	TSA1	tryptophan synthase alpha chain [Source:EMBL;Acc:AEE79260.1]
AT1G25550	1.69582	0.761982	up	1.4427	0.52877	up	1.044	0.0621198	up	1.22717	0.295332	up	AT1G25550	myb-like transcription factor-like protein [Source:EMBL;Acc:AEE30641.1]
AT5G16510	1.69345	0.759963	up	1.00095	0.0013717	up	-1.3966	-0.48192	down	1.2114	0.276672	up	AT5G16510	alpha-1,4-glucan-protein synthase family protein [Source:EMBL;Acc:AED92303.1]
AT5G38630	1.69325	0.759796	up	-1.05234	-0.0735963	down	-1.44688	-0.532943	down	1.23153	0.30045	up	ACYB-1	cytochrome b-561 [Source:EMBL;Acc:AED94343.1]
AT4G28270	1.69296	0.759551	up	-1.23958	-0.309853	down	-1.34006	-0.422296	down	1.56603	0.647108	up	RMA2	E3 ubiquitin-protein ligase RMA2 [Source:EMBL;Acc:AEE85462.1]
AT1G67120	1.69295	0.759542	up	1.48773	0.573112	up	1.40655	0.492159	up	1.60057	0.678589	up	AT1G67120	AAA ATPase containing von Willebrand factor type A domain-containing protein [Source:EMBL;Acc:AEE34598.1]
AT4G36195	1.69283	0.759435	up	-1.10458	-0.143503	down	-1.55793	-0.639634	down	1.20022	0.263303	up	AT4G36195	Serine carboxypeptidase S28 family protein [Source:EMBL;Acc:AEE86631.1]
AT4G26240	1.69271	0.759338	up	-1.09702	-0.133584	down	-1.6056	-0.68311	down	1.15654	0.209812	up	AT4G26240	uncharacterized protein [Source:EMBL;Acc:AEE85174.1]
AT2G33590	1.69203	0.758754	up	1.12305	0.167424	up	-1.46214	-0.548083	down	1.03043	0.0432469	up	AT2G33590	Rossmann-fold NAD(P)-binding domain-containing protein [Source:EMBL;Acc:AEC08857.1]
AT2G40650	1.69192	0.758664	up	1.27169	0.346752	up	-1.03684	-0.0521892	down	1.28318	0.359723	up	AT2G40650	pre-mRNA-splicing factor 38A [Source:EMBL;Acc:AEC09860.1]
AT1G32870	1.6913	0.758135	up	1.50351	0.588332	up	-1.07733	-0.107456	down	1.04416	0.0623471	up	ANAC013	NAC domain protein 13 [Source:EMBL;Acc:AEE31535.1]
AT5G07470	1.69012	0.757123	up	-1.15814	-0.211808	down	-1.68971	-0.756777	down	1.15842	0.212153	up	ATMSRA3	peptide methionine sulfoxide reductase A3 [Source:EMBL;Acc:AED91162.1]
AT1G30755	1.69	0.757023	up	1.1578	0.211383	up	-1.1754	-0.233147	down	1.24185	0.312493	up	AT1G30755	uncharacterized protein [Source:EMBL;Acc:AEE31268.1]
AT5G19690	1.68985	0.756894	up	-1.16815	-0.224222	down	-1.48304	-0.568559	down	1.33104	0.412558	up	STT3A	dolichyl-diphosphooligosaccharide--protein glycosyltransferase [Source:EMBL;Acc:AED92738.1]
AT2G03680	1.68925	0.756383	up	-1.09186	-0.126787	down	-1.5561	-0.637931	down	1.18529	0.245239	up	SKU6	spiral1 [Source:EMBL;Acc:AEC05736.1]
AT2G38740	1.68892	0.756099	up	1.19777	0.260354	up	-1.3874	-0.472383	down	1.01633	0.0233622	up	AT2G38740	haloacid dehalogenase-like hydrolase domain-containing protein [Source:EMBL;Acc:AEC09579.1]
AT3G52800	1.68872	0.755933	up	1.41211	0.497857	up	-1.20449	-0.268426	down	-1.0072	-0.0103505	down	AT3G52800	zinc finger A20 and AN1 domain-containing stress-associated protein 6 [Source:EMBL;Acc:AEE78995.1]
AT1G75510	1.68811	0.75541	up	1.02394	0.0341333	up	-1.13866	-0.187336	down	1.44788	0.533941	up	AT1G75510	transcription initiation factor TFIIF beta subunit [Source:EMBL;Acc:AEE35728.1]
AT1G69572	1.68759	0.754963	up	1.97202	0.979671	up	1.23179	0.30076	up	1.05413	0.0760524	up	AT1G69572	other RNA.[Source:TAIR;Acc:AT1G69572]
AT3G57550	1.68736	0.75477	up	1.1385	0.187134	up	-1.05666	-0.0795164	down	1.40262	0.488119	up	AGK2	guanylate kinase [Source:EMBL;Acc:AEE79670.1]
AT3G18760	1.68645	0.753992	up	1.04582	0.0646321	up	-1.29256	-0.370231	down	1.24758	0.319129	up	AT3G18760	small subunit ribosomal protein S6 [Source:EMBL;Acc:AEE76142.1]
AT1G22180	1.68624	0.753812	up	1.0997	0.137105	up	-1.33345	-0.415159	down	1.14993	0.201548	up	AT1G22180	sec.4-like phosphatidylinositol transfer protein [Source:EMBL;Acc:AEE30207.1]
AT2G42790	1.68559	0.753254	up	-1.31469	-0.394727	down	-1.94331	-0.958515	down	1.14034	0.189466	up	CSY3	citrate synthase 3 [Source:EMBL;Acc:AEC10169.1]
AT3G60800	1.68551	0.753185	up	-1.02056	-0.029357	down	-1.42202	-0.507944	down	1.20966	0.274597	up	AT3G60800	putative S-acyltransferase [Source:EMBL;Acc:AEE80109.1]
AT2G03450	1.68541	0.753101	up	-1.25269	-0.325035	down	-1.39923	-0.484632	down	1.50891	0.593503	up	PAP9	putative inactive purple acid phosphatase 9 [Source:EMBL;Acc:AEC05701.1]
AT1G56520	1.68524	0.752954	up	1.17709	0.235228	up	-1.09068	-0.125223	down	1.31267	0.392503	up	AT1G56520	TIR-NBS-LRR class disease resistance protein [Source:EMBL;Acc:AEE33402.1]
AT1G13210	1.68517	0.752893	up	-1.52812	-0.611761	down	-1.32786	-0.409098	down	1.93933	0.955557	up	ACA.l	phospholipid-translocating ATPase [Source:EMBL;Acc:AEE28985.1]
AT2G19740	1.68515	0.752874	up	1.00535	0.00769964	up	1.00532	0.00764942	up	1.68509	0.752824	up	AT2G19740	60S ribosomal protein L31-1 [Source:EMBL;Acc:AEC06921.1]
AT1G71170	1.68501	0.752755	up	-1.21483	-0.280752	down	-1.72009	-0.782481	down	1.19005	0.251027	up	AT1G71170	6-phosphogluconate dehydrogenase-like protein [Source:EMBL;Acc:AEE35168.1]
AT2G35240	1.6843	0.752153	up	1.28707	0.364095	up	-1.11204	-0.153211	down	1.17678	0.234848	up	AT2G35240	putative plastid developmental protein DAG [Source:EMBL;Acc:AEC09085.1]
AT1G64950	1.68397	0.751866	up	1.16148	0.215969	up	-1.29017	-0.367564	down	1.12376	0.168333	up	CYP89A5	cytochrome P450, family 89, subfamily A, polypeptide 5 [Source:EMBL;Acc:AEE34308.1]
AT1G30420	1.6836	0.751551	up	1.08378	0.116069	up	1.04767	0.0671845	up	1.62751	0.702667	up	ATMRP12	ABC transporter C family member 11 [Source:EMBL;Acc:AEE31215.1]
AT5G52890	1.68262	0.750706	up	1.33465	0.41646	up	-1.07729	-0.107407	down	1.17027	0.226839	up	AT5G52890	AT hook motif-containing protein [Source:EMBL;Acc:AED96274.1]
AT3G26320	1.68153	0.749776	up	-1.15554	-0.208573	down	-1.36156	-0.445257	down	1.42711	0.513092	up	CYP71B36	cytochrome P450 71B36 [Source:EMBL;Acc:AEE77145.1]
AT2G33730	1.68065	0.749021	up	-1.03887	-0.0550102	down	-1.41852	-0.504383	down	1.23084	0.299648	up	AT2G33730	DEAD-box ATP-dependent RNA helicase 21 [Source:EMBL;Acc:AEC08875.1]
AT5G19440	1.68056	0.748939	up	-1.17467	-0.232259	down	-1.36696	-0.450974	down	1.44415	0.530224	up	AT5G19440	Rossmann-fold NAD(P)-binding domain-containing protein [Source:EMBL;Acc:AED92707.1]
AT1G79470	1.6805	0.748886	up	1.4541	0.540124	up	1.20155	0.264898	up	1.38863	0.47366	up	AT1G79470	inosine-5'-monophosphate dehydrogenase [Source:EMBL;Acc:AEE36247.1]
AT5G14030	1.6798	0.74829	up	-1.05228	-0.0735254	down	-1.30946	-0.388973	down	1.34989	0.432842	up	AT5G14030	translocon-associated protein subunit beta [Source:EMBL;Acc:AED91979.1]
AT4G00570	1.67974	0.748238	up	-1.00641	-0.00921345	down	-1.4108	-0.496516	down	1.19826	0.260935	up	NAD-ME2	malate dehydrogenase (decarboxylating) [Source:EMBL;Acc:AEE81903.1]
AT3G47090	1.67865	0.7473	up	-1.50128	-0.586198	down	-1.53223	-0.615633	down	1.64475	0.717865	up	AT3G47090	leucine-rich repeat protein kinase-like protein [Source:EMBL;Acc:AEE78242.1]
AT5G66860	1.67824	0.74695	up	1.21105	0.276254	up	-1.35244	-0.435566	down	1.02465	0.0351292	up	AT5G66860	Ribosomal protein L25/Gln-tRNA synthetase, anti-codon-binding domain protein [Source:EMBL;Acc:AED98272.1]
AT2G16530	1.67808	0.74681	up	-1.5631	-0.644409	down	-1.63471	-0.709031	down	1.60457	0.682188	up	AT2G16530	putative polyprenol reductase 2 [Source:EMBL;Acc:AEC06507.1]
AT5G19930	1.67768	0.74647	up	-1.09292	-0.128185	down	-1.63684	-0.710917	down	1.12019	0.163738	up	AT5G19930	uncharacterized protein [Source:EMBL;Acc:AED92768.1]
AT2G47390	1.67751	0.746318	up	-1.12235	-0.166521	down	-1.23273	-0.301851	down	1.52731	0.610989	up	AT2G47390	prolyl oligopeptidase-like protein [Source:EMBL;Acc:AEC10835.1]
AT1G07990	1.67714	0.746006	up	1.13407	0.181516	up	-1.37716	-0.461701	down	1.07385	0.10279	up	AT1G07990	SIT4 phosphatase-associated family protein [Source:EMBL;Acc:AEE28224.1]
AT1G52800	1.67691	0.745806	up	-1.86435	-0.89867	down	-2.62823	-1.39409	down	1.18952	0.250382	up	AT1G52800	oxidoreductase, 2OG-Fe(II) oxygenase family protein [Source:EMBL;Acc:AEE32853.1]
AT2G06530	1.67685	0.745753	up	-1.05337	-0.0750106	down	-1.4731	-0.558859	down	1.19906	0.261905	up	VPS2.1	vacuolar protein sorting-associated protein 2-1 [Source:EMBL;Acc:AEC06012.1]
AT3G51250	1.6768	0.745713	up	1.12035	0.163949	up	-1.42092	-0.506824	down	1.05332	0.0749404	up	AT3G51250	Senescence/dehydration-associated protein-like protein [Source:EMBL;Acc:AEE78768.1]
AT4G10120	1.67672	0.745641	up	1.70769	0.772044	up	1.09528	0.131304	up	1.07542	0.104901	up	ATSPS4F	sucrose-phosphate synthase [Source:EMBL;Acc:AEE82845.1]
AT3G52730	1.67501	0.74417	up	-1.05011	-0.070535	down	-1.3211	-0.401744	down	1.33142	0.412961	up	AT3G52730	ubiquinol-cytochrome c reductase subunit 9 [Source:EMBL;Acc:AEE78987.1]
AT4G19960	1.67442	0.743663	up	1.16272	0.217508	up	-1.18806	-0.248607	down	1.21213	0.277548	up	ATKUP9	K+ uptake permease 9 [Source:EMBL;Acc:AEE84252.1]
AT4G39380	1.67348	0.742852	up	1.05562	0.0780943	up	1.00025	0.000353336	up	1.58569	0.665111	up	AT4G39380	uncharacterized protein [Source:EMBL;Acc:AEE87065.1]
AT5G05110	1.67309	0.742516	up	-1.01849	-0.0264304	down	-1.58373	-0.663325	down	1.07596	0.105622	up	AT5G05110	cysteine proteinase inhibitor 7 [Source:EMBL;Acc:AED90829.1]
AT3G48310	1.67254	0.742037	up	1.11756	0.160356	up	-1.52654	-0.610262	down	-1.02001	-0.0285803	down	CYP71A22	cytochrome P450 71A22 [Source:EMBL;Acc:AEE78399.1]
AT4G14110	1.67068	0.740434	up	-1.07417	-0.103229	down	-1.30981	-0.389357	down	1.37012	0.454306	up	FUS7	COP9 signalosome complex subunit 8 [Source:EMBL;Acc:AEE83376.1]
AT1G34130	1.67025	0.740066	up	-1.03394	-0.0481472	down	-1.32477	-0.405739	down	1.30357	0.382474	up	STT3B	dolichyl-diphosphooligosaccharide--protein glycosyltransferase [Source:EMBL;Acc:AEE31675.1]
AT5G60590	1.67014	0.739966	up	-1.27647	-0.352164	down	-1.49155	-0.576812	down	1.42931	0.515318	up	AT5G60590	DHBP synthase RibB-like alpha/beta domain-containing protein [Source:EMBL;Acc:AED97351.1]
AT1G09780	1.66987	0.739733	up	-1.06331	-0.0885601	down	-1.40946	-0.495141	down	1.25976	0.333152	up	AT1G09780	2,3-bisphosphoglycerate-independent phosphoglycerate mutase 1 [Source:EMBL;Acc:AEE28491.1]
AT4G37310	1.66957	0.73948	up	-1.31294	-0.392804	down	-1.91894	-0.940309	down	1.14233	0.191975	up	CYP81H1	cytochrome P450, family 81, subfamily H, polypeptide 1 [Source:EMBL;Acc:AEE86780.1]
AT5G51040	1.66955	0.739457	up	1.33346	0.415169	up	-1.09142	-0.126203	down	1.14717	0.198085	up	AT5G51040	uncharacterized protein [Source:EMBL;Acc:AED96025.1]
AT4G27540	1.66731	0.737524	up	1.0012	0.00173408	up	-1.0638	-0.0892216	down	1.56544	0.646568	up	PRA1.H	PRA1-like protein H [Source:EMBL;Acc:AEE85355.1]
AT3G48140	1.66713	0.73737	up	-1.22718	-0.295346	down	-1.55465	-0.636591	down	1.31597	0.396125	up	AT3G48140	B12D protein [Source:EMBL;Acc:AEE78372.1]
AT5G37510	1.66692	0.737181	up	1.03774	0.0534404	up	-1.24743	-0.318961	down	1.28768	0.364779	up	EMB1467	NADH-ubiquinone oxidoreductase subunit [Source:EMBL;Acc:AED94199.1]
AT4G05050	1.66687	0.737143	up	-1.02465	-0.0351324	down	-1.56477	-0.645953	down	1.09151	0.126323	up	UBQ11	ubiquitin 11 [Source:EMBL;Acc:AEE82470.1]
AT3G30180	1.66677	0.737057	up	-1.33408	-0.415845	down	-1.4644	-0.550308	down	1.51844	0.602594	up	CYP85A2	brassinosteroid-6-oxidase 2 [Source:EMBL;Acc:AEE77620.1]
AT4G16110	1.66654	0.736854	up	-1.02556	-0.0364106	down	-1.44167	-0.527746	down	1.18552	0.245519	up	ARR2	two-component response regulator ARR2 [Source:EMBL;Acc:AEE83694.1]
AT2G39780	1.6661	0.736478	up	-1.01984	-0.0283451	down	-1.41444	-0.500228	down	1.2013	0.264596	up	RNS2	Ribonuclease 2 [Source:EMBL;Acc:AEC09724.1]
AT2G33630	1.66559	0.736032	up	-1.1765	-0.234495	down	-1.62275	-0.698439	down	1.20755	0.272088	up	AT2G33630	Rossmann-fold NAD(P)-binding domain-containing protein [Source:EMBL;Acc:AEC08864.1]
AT5G56630	1.66457	0.735149	up	-1.03017	-0.0428864	down	-1.33137	-0.412913	down	1.28799	0.365123	up	PFK7	6-phosphofructokinase 7 [Source:EMBL;Acc:AED96790.1]
AT4G01037	1.6645	0.735093	up	1.21608	0.282241	up	1.0569	0.0798381	up	1.44662	0.53269	up	WTF1	ubiquitin carboxyl-terminal hydrolase-like protein [Source:EMBL;Acc:AEE81971.1]
AT2G25140	1.66436	0.734967	up	-1.01518	-0.0217412	down	-1.38273	-0.467522	down	1.22195	0.289187	up	CLPB4	casein lytic proteinase B4 [Source:EMBL;Acc:AEC07662.1]
AT4G31170	1.6638	0.734478	up	-1.08259	-0.114482	down	-1.36927	-0.453405	down	1.31545	0.395555	up	AT4G31170	protein kinase family protein [Source:EMBL;Acc:AEE85870.1]
AT2G03800	1.66353	0.734249	up	-1.02791	-0.0397126	down	-1.48287	-0.568397	down	1.15314	0.205565	up	GEK1	D-aminoacyl-tRNA deacylase [Source:EMBL;Acc:AEC05749.1]
AT4G14020	1.66342	0.734152	up	1.21088	0.276059	up	-1.07492	-0.104227	down	1.27798	0.353866	up	AT4G14020	Rapid alkalinization factor (RALF) family protein [Source:EMBL;Acc:AEE83361.1]
AT2G24360	1.66322	0.733977	up	-1.11173	-0.152808	down	-1.44843	-0.534489	down	1.27659	0.352296	up	AT2G24360	putative serine/threonine/tyrosine kinase [Source:EMBL;Acc:AEC07566.1]
AT3G53780	1.66248	0.733337	up	1.02515	0.0358413	up	-1.31398	-0.393948	down	1.23418	0.303548	up	ATRBL4	RHOMBOID-like protein 4 [Source:EMBL;Acc:AEE79142.1]
AT1G75990	1.66221	0.733102	up	1.02694	0.0383466	up	-1.2685	-0.343125	down	1.276	0.35163	up	AT1G75990	26S proteasome regulatory subunit N3 [Source:EMBL;Acc:AEE35783.1]
AT1G20200	1.66184	0.732785	up	1.09993	0.137409	up	-1.26975	-0.344539	down	1.1899	0.250837	up	EMB2719	26S proteasome regulatory subunit N3 [Source:EMBL;Acc:AEE29950.1]
AT5G11000	1.66182	0.732768	up	1.1103	0.150946	up	-1.28606	-0.362962	down	1.16381	0.21886	up	AT5G11000	uncharacterized protein [Source:EMBL;Acc:AED91619.1]
AT1G05350	1.66161	0.732586	up	1.1815	0.240625	up	-1.48763	-0.573013	down	-1.05779	-0.0810528	down	AT1G05350	ubiquitin-like modifier-activating enzyme 5 [Source:EMBL;Acc:AEE27828.1]
AT3G12560	1.66113	0.732164	up	1.24706	0.318532	up	-1.27496	-0.350448	down	1.04477	0.0631838	up	ATTBP2	Telomere repeat-binding protein 3 [Source:EMBL;Acc:AEE75213.1]
AT1G80670	1.65979	0.731001	up	1.10684	0.146447	up	-1.46223	-0.548169	down	1.02554	0.0363852	up	AT1G80670	Rae1-like protein [Source:EMBL;Acc:AEE36435.1]
AT3G04090	1.65956	0.730801	up	-1.32718	-0.408359	down	-1.75211	-0.809094	down	1.25707	0.330065	up	SIP1A	aquaporin SIP1-1 [Source:EMBL;Acc:AEE74036.1]
AT1G06760	1.65832	0.729722	up	-1.22935	-0.297895	down	-1.7652	-0.819832	down	1.15491	0.207785	up	AT1G06760	histone H1.1 [Source:EMBL;Acc:AEE28032.1]
AT3G53410	1.6582	0.729616	up	-1.12927	-0.175391	down	-1.40553	-0.491111	down	1.33228	0.413896	up	AT3G53410	RING/U-box domain-containing protein [Source:EMBL;Acc:AEE79082.1]
AT2G01680	1.65818	0.729598	up	1.02614	0.0372238	up	-1.54474	-0.627361	down	1.04609	0.0650129	up	AT2G01680	ankyrin repeats-containing protein [Source:EMBL;Acc:AEC05484.1]
AT5G65750	1.65805	0.729488	up	-1.23529	-0.304847	down	-1.30418	-0.383146	down	1.57046	0.65119	up	AT5G65750	2-oxoglutarate dehydrogenase, E1 component [Source:EMBL;Acc:AED98101.1]
AT1G44890	1.65795	0.729401	up	1.2348	0.304281	up	1.26872	0.343379	up	1.7035	0.768499	up	AT1G44890	uncharacterized protein [Source:EMBL;Acc:AEE32059.1]
AT2G36530	1.65785	0.729315	up	1.03476	0.0492964	up	-1.24988	-0.321786	down	1.28186	0.358233	up	LOS2	bifunctional enolase 2/transcriptional activator [Source:EMBL;Acc:AEC09265.1]
AT1G13060	1.65641	0.728063	up	-1.11069	-0.151456	down	-1.46103	-0.546981	down	1.25923	0.332538	up	PBE1	proteasome subunit beta type-5-A [Source:EMBL;Acc:AEE28965.1]
AT2G04350	1.65634	0.727997	up	1.19058	0.251666	up	-1.3368	-0.418789	down	1.04069	0.0575415	up	LACS8	putative AMP-binding protein [Source:EMBL;Acc:AEC05823.1]
AT3G59500	1.6555	0.727268	up	1.0629	0.0880082	up	-1.41265	-0.4984	down	1.10256	0.14086	up	AT3G59500	YIF1 integral membrane domain-containing protein [Source:EMBL;Acc:AEE79933.1]
AT5G55070	1.65504	0.726863	up	-1.00952	-0.0136687	down	-1.15833	-0.212049	down	1.44241	0.528483	up	AT5G55070	dihydrolipoyllysine-residue succinyltransferase component of 2-oxoglutarate dehydrogenase complex 1 [Source:EMBL;Acc:AED96577.1]
AT4G29950	1.65384	0.725821	up	1.13733	0.185652	up	-1.21767	-0.284127	down	1.1942	0.256042	up	AT4G29950	RabGAP/TBC domain-containing protein [Source:EMBL;Acc:AEE85701.1]
AT4G22920	1.65374	0.725736	up	-1.01719	-0.0245937	down	-1.81	-0.85599	down	-1.07599	-0.10566	down	ATNYE1	non-yellowing protein 1 [Source:EMBL;Acc:AEE84681.1]
AT2G45030	1.65335	0.725393	up	-1.00559	-0.00803725	down	-1.33328	-0.414981	down	1.24699	0.318449	up	AT2G45030	elongation factor EF-G [Source:EMBL;Acc:AEC10498.1]
AT4G34570	1.65296	0.725056	up	1.02284	0.0325781	up	-1.39444	-0.479689	down	1.15893	0.212789	up	THY-2	thymidylate synthase [Source:EMBL;Acc:AEE86394.1]
AT5G20010	1.65213	0.72433	up	1.1126	0.153936	up	-1.30794	-0.3873	down	1.13532	0.183093	up	RAN1	GTP-binding nuclear protein Ran-1 [Source:EMBL;Acc:AED92779.1]
AT1G49350	1.65173	0.723979	up	1.13637	0.184434	up	-1.19365	-0.255376	down	1.21771	0.28417	up	AT1G49350	pfkB-type carbohydrate kinase-like protein [Source:EMBL;Acc:AEE32421.1]
AT5G26030	1.65064	0.723022	up	1.08068	0.111944	up	-1.30004	-0.378551	down	1.17489	0.232528	up	FC-I	ferrochelatase 1 [Source:EMBL;Acc:AED93515.1]
AT2G36680	1.65054	0.722937	up	-1.06396	-0.0894423	down	-1.44	-0.526067	down	1.21952	0.286312	up	AT2G36680	vacuolar protein-sorting-associated protein 37-2 [Source:EMBL;Acc:AEC09285.1]
AT2G37250	1.65003	0.722495	up	1.23104	0.299878	up	1.08702	0.120384	up	1.457	0.543001	up	ADK	adenosine kinase [Source:EMBL;Acc:AEC09372.1]
AT3G07640	1.64942	0.721962	up	-1.0207	-0.0295626	down	-1.2612	-0.334796	down	1.3349	0.416728	up	AT3G07640	uncharacterized protein [Source:EMBL;Acc:AEE74579.1]
AT1G52780	1.64916	0.721731	up	-1.40978	-0.495469	down	-1.56209	-0.643475	down	1.48836	0.573725	up	AT1G52780	uncharacterized protein [Source:EMBL;Acc:AEE32851.1]
AT2G39795	1.64902	0.721605	up	1.24551	0.316734	up	-1.16467	-0.219927	down	1.13677	0.184944	up	AT2G39795	glycoprotein-like protein [Source:EMBL;Acc:AEC09727.1]
AT3G09735	1.64862	0.721256	up	-1.09928	-0.136554	down	-1.24175	-0.312372	down	1.45946	0.545437	up	AT3G09735	DNA-binding protein S1FA3 [Source:EMBL;Acc:AEE74806.1]
AT5G35080	1.64811	0.720812	up	-1.23852	-0.308621	down	-1.57569	-0.655979	down	1.29545	0.373453	up	AT5G35080	protein OS-9 [Source:EMBL;Acc:AED93928.1]
AT1G48430	1.64804	0.72075	up	-1.10273	-0.141074	down	-1.48593	-0.571362	down	1.22303	0.290462	up	AT1G48430	Dihydroxyacetone kinase [Source:EMBL;Acc:AEE32291.1]
AT3G55850	1.64772	0.720472	up	-1.11823	-0.161217	down	-1.2785	-0.354449	down	1.44117	0.52724	up	LAF3	amidohydrolase family protein [Source:EMBL;Acc:AEE79448.1]
AT2G39960	1.64765	0.720412	up	-1.07828	-0.108738	down	-1.52856	-0.612171	down	1.1623	0.216979	up	AT2G39960	signal peptidase complex subunit 2 [Source:EMBL;Acc:AEC09756.1]
AT5G52870	1.64739	0.720185	up	1.25345	0.325906	up	-1.37195	-0.456232	down	-1.04388	-0.0619535	down	AT5G52870	uncharacterized protein [Source:EMBL;Acc:AED96270.1]
AT5G63880	1.64739	0.72018	up	-1.01882	-0.026893	down	-1.23039	-0.299122	down	1.3641	0.447952	up	VPS20.1	vacuolar protein sorting-associated protein 20-1 [Source:EMBL;Acc:AED97809.1]
AT1G72890	1.64382	0.717053	up	1.21611	0.282274	up	-1.16348	-0.218452	down	1.16177	0.216327	up	AT1G72890	TIR-NBS class of disease resistance protein [Source:EMBL;Acc:AEE35387.1]
AT2G40700	1.64378	0.717018	up	1.45783	0.543818	up	1.19269	0.254219	up	1.34483	0.42742	up	AT2G40700	DEAD-box ATP-dependent RNA helicase 17 [Source:EMBL;Acc:AEC09865.1]
AT1G17100	1.64351	0.716777	up	1.43255	0.518583	up	1.00514	0.00739193	up	1.15315	0.205586	up	AT1G17100	SOUL heme-binding protein [Source:EMBL;Acc:AEE29541.1]
AT3G58600	1.64333	0.716621	up	-1.03872	-0.0548105	down	-1.34105	-0.423361	down	1.27286	0.34807	up	AT3G58600	Adaptin ear-binding coat-associated protein 1 NECAP-1 [Source:EMBL;Acc:AEE79803.1]
AT5G04170	1.64318	0.716491	up	-1.29985	-0.378349	down	-1.91653	-0.938498	down	1.11446	0.156342	up	AT5G04170	putative calcium-binding protein CML50 [Source:EMBL;Acc:AED90707.1]
AT4G39730	1.64302	0.716352	up	1.17682	0.234889	up	-1.43787	-0.523929	down	-1.02987	-0.0424655	down	AT4G39730	Lipase/lipooxygenase, PLAT/LH2 family protein [Source:EMBL;Acc:AEE87110.1]
AT5G55850	1.64276	0.716126	up	-1.00526	-0.00756963	down	-1.3974	-0.482748	down	1.18177	0.240948	up	NOI	RPM1-interacting protein 4 (RIN4) family protein [Source:EMBL;Acc:AED96689.1]
AT2G07180	1.64236	0.715771	up	-1.20833	-0.27301	down	-1.33585	-0.41776	down	1.48557	0.57102	up	AT2G07180	protein kinase domain-containing protein [Source:EMBL;Acc:AEC06039.1]
AT5G13030	1.64234	0.71575	up	-1.07812	-0.108524	down	-1.32968	-0.411077	down	1.33163	0.413197	up	AT5G13030	uncharacterized protein [Source:EMBL;Acc:AED91843.1]
AT5G23090	1.64175	0.715231	up	-1.16439	-0.219578	down	-1.46698	-0.55285	down	1.30311	0.38196	up	NF-YB13	protein Dr1-like protein [Source:EMBL;Acc:AED93119.1]
AT2G23100	1.64134	0.714871	up	1.2894	0.366699	up	1.06872	0.0958856	up	1.36043	0.444058	up	AT2G23100	cysteine/histidine-rich C1 domain-containing protein [Source:EMBL;Acc:AEC07410.1]
AT1G03900	1.64035	0.714008	up	1.02873	0.0408662	up	-1.43435	-0.520394	down	1.11168	0.152748	up	ATNAP4	non-intrinsic ABC protein 4 [Source:EMBL;Acc:AEE27630.1]
AT2G01670	1.63958	0.713325	up	1.11069	0.151455	up	-1.18161	-0.240758	down	1.24929	0.321112	up	atnudt17	nudix hydrolase 17 [Source:EMBL;Acc:AEC05483.1]
AT1G22410	1.63932	0.713097	up	-1.04299	-0.0607262	down	-1.68042	-0.748821	down	1.01748	0.0250018	up	AT1G22410	class-II DAHP synthetase-like protein [Source:EMBL;Acc:AEE30238.1]
AT5G20730	1.63886	0.712693	up	1.1129	0.154325	up	-1.38004	-0.464708	down	1.06707	0.0936597	up	IAA21	auxin response factor 7 [Source:EMBL;Acc:AED92884.1]
AT4G37910	1.63815	0.712064	up	1.48063	0.566209	up	1.2446	0.315678	up	1.377	0.461532	up	mtHsc70-1	molecular chaperone DnaK [Source:EMBL;Acc:AEE86852.1]
AT3G16030	1.63718	0.711216	up	1.35006	0.433023	up	-1.13304	-0.180195	down	1.07029	0.0979977	up	CES101	lectin receptor kinase CES101 [Source:EMBL;Acc:AEE75764.1]
AT4G31390	1.63666	0.710758	up	1.35729	0.440729	up	-1.11498	-0.157022	down	1.08148	0.113006	up	AT4G31390	uncharacterized aarF domain-containing protein kinase [Source:EMBL;Acc:AEE85904.1]
AT5G03455	1.63606	0.710225	up	-1.07601	-0.105688	down	-1.47169	-0.557478	down	1.19618	0.258436	up	CDC25	dual specificity phosphatase Cdc25 [Source:EMBL;Acc:AED90607.1]
AT1G09070	1.636	0.710169	up	1.04228	0.0597432	up	-1.49789	-0.582928	down	1.0479	0.0674982	up	(AT)SRC2	uncharacterized protein [Source:EMBL;Acc:AEE28391.1]
AT2G44410	1.63597	0.710145	up	1.08145	0.11297	up	-1.23776	-0.307735	down	1.22217	0.28944	up	AT2G44410	RING/U-box domain-containing protein [Source:EMBL;Acc:AEC10417.1]
AT4G29735	1.635	0.709295	up	-1.05992	-0.0839507	down	-1.473	-0.558754	down	1.17649	0.234492	up	AT4G29735	uncharacterized protein [Source:EMBL;Acc:AEE85668.1]
AT5G19350	1.63455	0.708898	up	1.18964	0.25053	up	-1.33175	-0.413326	down	1.03171	0.0450417	up	AT5G19350	RNA recognition motif-containing protein [Source:EMBL;Acc:AED92690.1]
AT3G15730	1.63405	0.708451	up	1.02408	0.034332	up	-1.50109	-0.58601	down	1.06298	0.0881093	up	PLDALPHA1	phospholipase D alpha 1 [Source:EMBL;Acc:AEE75720.1]
AT4G00355	1.63383	0.708257	up	-1.11	-0.150558	down	-1.47454	-0.560263	down	1.22991	0.298552	up	AT4G00355	uncharacterized protein [Source:EMBL;Acc:AEE81868.1]
AT5G45100	1.63352	0.707988	up	1.11105	0.151923	up	-1.21047	-0.275563	down	1.21462	0.280502	up	AT5G45100	S-ribonuclease binding protein [Source:EMBL;Acc:AED95202.1]
AT5G20020	1.63341	0.707887	up	-1.00903	-0.012963	down	-1.32709	-0.408263	down	1.24193	0.312587	up	RAN2	GTP-binding nuclear protein Ran-2 [Source:EMBL;Acc:AED92780.1]
AT5G59613	1.63339	0.707871	up	-1.01861	-0.026598	down	-1.25565	-0.328434	down	1.32504	0.406035	up	AT5G59613	uncharacterized protein [Source:EMBL;Acc:AED97213.1]
AT3G01050	1.63308	0.707597	up	-1.01952	-0.0278902	down	-1.45409	-0.540112	down	1.14502	0.195375	up	MUB1	membrane-anchored ubiquitin-fold protein 1 [Source:EMBL;Acc:AEE73600.1]
AT3G08690	1.63098	0.70574	up	-1.20059	-0.263748	down	-1.63284	-0.707379	down	1.19923	0.262108	up	UBC11	ubiquitin-conjugating enzyme E2 11 [Source:EMBL;Acc:AEE74665.1]
AT3G58470	1.63095	0.705715	up	1.28798	0.365109	up	1.04934	0.0694755	up	1.32876	0.410082	up	AT3G58470	nucleic acid binding / methyltransferase [Source:EMBL;Acc:AEE79786.1]
AT5G57035	1.63013	0.704987	up	1.23034	0.299058	up	-1.08271	-0.114643	down	1.22373	0.291285	up	AT5G57035	U-box domain-containing protein kinase family protein [Source:EMBL;Acc:AED96837.1]
AT4G31300	1.62994	0.704815	up	1.07095	0.0988941	up	-1.15583	-0.208929	down	1.31676	0.396992	up	PBA1	proteasome subunit beta type-6 [Source:EMBL;Acc:AEE85889.1]
AT3G15355	1.6296	0.704515	up	-1.11384	-0.155547	down	-1.50933	-0.59391	down	1.2026	0.266153	up	PFU1	putative ubiquitin-conjugating enzyme E2 25 [Source:EMBL;Acc:AEE75657.1]
AT5G57330	1.62934	0.704288	up	-1.07373	-0.102633	down	-1.57604	-0.656306	down	1.11004	0.150616	up	AT5G57330	glucose-6-phosphate 1-epimerase [Source:EMBL;Acc:AED96885.1]
AT2G43970	1.62917	0.704135	up	1.01326	0.0189988	up	-1.2191	-0.28582	down	1.31888	0.399316	up	AT2G43970	RNA-binding protein [Source:EMBL;Acc:AEC10356.1]
AT1G78920	1.62882	0.70383	up	-1.29264	-0.370323	down	-1.7648	-0.819506	down	1.19304	0.254647	up	AtVHP2;1	pyrophosphate-energized membrane proton pump 2 [Source:EMBL;Acc:AEE36178.1]
AT5G65430	1.62855	0.703588	up	-1.05975	-0.0837227	down	-1.3381	-0.420183	down	1.28978	0.367127	up	GRF8	14-3-3-like protein GF14 kappa [Source:EMBL;Acc:AED98054.1]
AT4G29860	1.62819	0.703272	up	-1.04293	-0.0606375	down	-1.44506	-0.531133	down	1.17509	0.232777	up	EMB2757	transducin/WD40 domain-containing protein [Source:EMBL;Acc:AEE85686.1]
AT1G13000	1.62736	0.702533	up	-1.14927	-0.200715	down	-1.59104	-0.669966	down	1.17551	0.233282	up	AT1G13000	uncharacterized protein [Source:EMBL;Acc:AEE28959.1]
AT4G16630	1.62729	0.702474	up	1.78375	0.834917	up	1.4159	0.501716	up	1.2917	0.369273	up	AT4G16630	DEAD-box ATP-dependent RNA helicase 28 [Source:EMBL;Acc:AEE83778.1]
AT2G18240	1.62514	0.700567	up	1.33626	0.418199	up	-1.0519	-0.0730041	down	1.15618	0.209364	up	AT2G18240	Rer1-like protein [Source:EMBL;Acc:AEC06744.1]
AT5G52200	1.62488	0.700334	up	1.14726	0.198192	up	-1.2113	-0.276553	down	1.16925	0.225589	up	AT5G52200	phosphoprotein phosphatase inhibitor [Source:EMBL;Acc:AED96183.1]
AT1G20780	1.62484	0.700299	up	1.04018	0.0568345	up	-1.10309	-0.141554	down	1.41609	0.501911	up	PUB44	U-box domain-containing protein 44 [Source:EMBL;Acc:AEE30021.1]
AT1G11475	1.62451	0.700005	up	1.14144	0.190859	up	1.01043	0.0149651	up	1.43805	0.52411	up	NRPE10	DNA-directed RNA Polymerase II subunit L [Source:EMBL;Acc:AEE28741.1]
AT3G15810	1.62451	0.700004	up	-1.03118	-0.0442931	down	-1.39258	-0.477764	down	1.20291	0.266533	up	AT3G15810	protein LURP-one-related 12 [Source:EMBL;Acc:AEE75729.1]
AT1G69250	1.62423	0.699753	up	1.17001	0.226519	up	-1.24298	-0.313806	down	1.11684	0.159428	up	AT1G69250	nuclear transport factor 2 and RNA recognition motif-containing protein [Source:EMBL;Acc:AEE34901.1]
AT4G23460	1.62366	0.699245	up	-1.05695	-0.0799081	down	-1.28699	-0.364005	down	1.33344	0.415148	up	AT4G23460	beta-adaptin-like protein C [Source:EMBL;Acc:AEE84761.1]
AT1G15750	1.62198	0.697755	up	1.33833	0.420438	up	-1.12075	-0.164466	down	1.08136	0.112852	up	WSIP1	protein TOPLESS [Source:EMBL;Acc:AEE29359.1]
AT1G31020	1.62194	0.697724	up	1.02	0.0285743	up	-1.44181	-0.527885	down	1.10287	0.141264	up	ATO2	thioredoxin O2 [Source:EMBL;Acc:AEE31307.1]
AT2G19870	1.6213	0.69715	up	1.37616	0.460647	up	1.08247	0.11432	up	1.27529	0.350823	up	AT2G19870	tRNA/rRNA methyltransferase (SpoU)-like protein [Source:EMBL;Acc:AEC06936.1]
AT4G03550	1.62049	0.69643	up	-1.0323	-0.0458616	down	-1.39181	-0.476963	down	1.20191	0.265328	up	ATGSL05	callose synthase 12 [Source:EMBL;Acc:AEE82336.1]
AT3G21220	1.62008	0.696063	up	-1.05706	-0.080061	down	-1.49207	-0.577316	down	1.14775	0.198808	up	MAP2K_A	mitogen-activated protein kinase kinase 5 [Source:EMBL;Acc:AEE76478.1]
AT5G55000	1.61994	0.695937	up	1.05133	0.0722141	up	-1.37363	-0.457989	down	1.12174	0.165734	up	FIP2	potassium channel tetramerisation and pentapeptide repeat-containing protein [Source:EMBL;Acc:AED96568.1]
AT4G02330	1.61963	0.695662	up	1.04165	0.0588754	up	-1.07606	-0.105753	down	1.44496	0.531034	up	ATPMEPCRB	pectinesterase 41 [Source:EMBL;Acc:AEE82156.1]
AT3G13062	1.61937	0.695436	up	-1.18649	-0.246703	down	-1.71509	-0.778288	down	1.12027	0.163851	up	AT3G13062	lipid-binding START domain-containing protein [Source:EMBL;Acc:AEE75288.1]
AT3G47830	1.61921	0.695294	up	-1.29354	-0.371327	down	-1.20981	-0.274783	down	1.73128	0.791838	up	AT3G47830	HhH-GPD base excision DNA repair protein-related protein [Source:EMBL;Acc:AEE78335.1]
AT3G24170	1.61888	0.694996	up	1.28729	0.364337	up	-1.21619	-0.282365	down	1.03404	0.0482944	up	ATGR1	glutathione reductase, cytosolic [Source:EMBL;Acc:AEE76867.1]
AT3G18820	1.61841	0.69458	up	-1.12147	-0.165388	down	-1.3696	-0.453758	down	1.3252	0.40621	up	RAB7B	Ras-related protein Rab-7A [Source:EMBL;Acc:AEE76152.1]
AT2G01140	1.6176	0.693858	up	-1.11506	-0.157125	down	-1.51602	-0.600287	down	1.18978	0.250696	up	AT2G01140	fructose-bisphosphate aldolase, class I [Source:EMBL;Acc:AEC05406.1]
AT5G43830	1.61686	0.693196	up	-1.42665	-0.512635	down	-1.83064	-0.872352	down	1.26005	0.333479	up	AT5G43830	pentatricopeptide repeat-containing protein-like protein [Source:EMBL;Acc:AED95015.1]
AT5G26160	1.61603	0.692455	up	1.63137	0.706081	up	1.27125	0.346245	up	1.2593	0.332619	up	AT5G26160	uncharacterized protein [Source:EMBL;Acc:AED93531.1]
AT2G22425	1.61577	0.692218	up	-1.09066	-0.125205	down	-1.35421	-0.437451	down	1.30132	0.379972	up	AT2G22425	putative signal peptidase complex subunit 1 [Source:EMBL;Acc:AEC07303.1]
AT1G48550	1.61575	0.692202	up	-1.1906	-0.251688	down	-1.59637	-0.674793	down	1.20505	0.269096	up	AT1G48550	Vacuolar protein sorting-associated protein 26 [Source:EMBL;Acc:AEE32314.1]
AT2G31350	1.61551	0.69199	up	1.00815	0.0117114	up	-1.77375	-0.826799	down	-1.1069	-0.146521	down	GLX2-5	Hydroxyacylglutathione hydrolase 2 [Source:EMBL;Acc:AEC08531.1]
AT4G39140	1.61544	0.691928	up	1.24485	0.315975	up	-1.26649	-0.340836	down	1.02464	0.0351165	up	AT4G39140	RING/U-box domain-containing protein [Source:EMBL;Acc:AEE87026.1]
AT4G24330	1.61472	0.691287	up	-1.07039	-0.0981309	down	-1.27612	-0.351766	down	1.3544	0.437653	up	AT4G24330	uncharacterized protein [Source:EMBL;Acc:AEE84890.1]
AT3G52850	1.61454	0.69112	up	1.01679	0.0240259	up	-1.38029	-0.464971	down	1.15039	0.202124	up	ATELP1	vacuolar-sorting receptor 1 [Source:EMBL;Acc:AEE79000.1]
AT1G75270	1.61398	0.690619	up	1.17335	0.230638	up	-1.21179	-0.277141	down	1.13512	0.18284	up	DHAR2	glutathione S-transferase DHAR2 [Source:EMBL;Acc:AEE35696.1]
AT1G04555	1.61339	0.690099	up	-1.06648	-0.0928553	down	-1.41197	-0.497707	down	1.21862	0.285248	up	AT1G04555	uncharacterized protein [Source:EMBL;Acc:AEE27714.1]
AT5G06550	1.61275	0.689521	up	1.28625	0.363172	up	2.38786	1.25572	up	2.99398	1.58207	up	AT5G06550	uncharacterized protein [Source:EMBL;Acc:AED91033.1]
AT2G37690	1.61249	0.689293	up	1.45884	0.544824	up	1.38265	0.467433	up	1.52827	0.611901	up	AT2G37690	phosphoribosylaminoimidazole carboxylase [Source:EMBL;Acc:AEC09435.1]
AT4G05160	1.61211	0.688953	up	-1.05475	-0.0768979	down	-1.46128	-0.547231	down	1.16362	0.21862	up	AT4G05160	4-coumarate--CoA ligase-like 7 [Source:EMBL;Acc:AEE82486.1]
AT2G22660	1.61141	0.688324	up	-1.03862	-0.0546745	down	-1.64953	-0.722058	down	1.01462	0.0209408	up	AT2G22660	uncharacterized protein [Source:EMBL;Acc:AEC07334.1]
AT5G43010	1.61118	0.688118	up	1.04074	0.0576105	up	-1.19614	-0.25839	down	1.29425	0.372117	up	RPT4A	regulatory particle triple-A ATPase 4A [Source:EMBL;Acc:AED94900.1]
AT5G48540	1.61096	0.687921	up	-1.04685	-0.0660591	down	-1.25945	-0.332798	down	1.33902	0.421182	up	AT5G48540	cysteine-rich repeat secretory protein 55 [Source:EMBL;Acc:AED95683.1]
AT5G42140	1.61088	0.687851	up	-1.08238	-0.114201	down	-1.44713	-0.533191	down	1.20486	0.268861	up	AT5G42140	Regulator of chromosome condensation (RCC1) family with FYVE zinc finger domain [Source:EMBL;Acc:AED94772.1]
AT4G26970	1.61015	0.687194	up	-1.04262	-0.0602166	down	-1.49777	-0.582818	down	1.12085	0.164593	up	ACO2	aconitase 2 [Source:EMBL;Acc:AEE85279.1]
AT2G02050	1.60964	0.686736	up	1.02824	0.0401732	up	-1.22671	-0.294795	down	1.27612	0.351768	up	AT2G02050	putative NADH-ubiquinone oxidoreductase B18 subunit [Source:EMBL;Acc:AEC05539.1]
AT3G03740	1.60963	0.686729	up	-1.02192	-0.031278	down	-1.56876	-0.649622	down	1.04854	0.0683858	up	ATBPM4	BTB/POZ and M4 domain-containing protein [Source:EMBL;Acc:AEE73980.1]
AT1G02660	1.60906	0.68622	up	1.02985	0.0424325	up	-1.11898	-0.162182	down	1.3963	0.481606	up	AT1G02660	alpha/beta-hydrolase domain-containing protein [Source:EMBL;Acc:AEE27455.1]
AT1G65980	1.60853	0.685747	up	-1.0762	-0.105948	down	-1.50667	-0.591368	down	1.14896	0.200327	up	TPX1	peroxiredoxin-2B [Source:EMBL;Acc:AEE34448.1]
AT2G25650	1.6084	0.685628	up	1.13075	0.177284	up	-1.19315	-0.25478	down	1.19215	0.253563	up	AT2G25650	DNA-binding storekeeper protein-related transcriptional regulator [Source:EMBL;Acc:AEC07730.1]
AT3G26080	1.60749	0.684813	up	1.02262	0.032265	up	-1.42783	-0.513828	down	1.10093	0.13872	up	AT3G26080	putative plastid-lipid-associated protein 5 [Source:EMBL;Acc:AEE77112.1]
AT1G51710	1.60678	0.684175	up	-1.01769	-0.0252978	down	-1.44468	-0.530747	down	1.13188	0.178726	up	UBP6	ubiquitin carboxyl-terminal hydrolase 6 [Source:EMBL;Acc:AEE32706.1]
AT5G27920	1.60673	0.684128	up	-1.08646	-0.11963	down	-1.28423	-0.360909	down	1.35929	0.44285	up	AT5G27920	F-box protein [Source:EMBL;Acc:AED93744.1]
AT4G29960	1.60651	0.683933	up	-1.2878	-0.364912	down	-1.78391	-0.83504	down	1.15974	0.213805	up	AT4G29960	uncharacterized protein [Source:EMBL;Acc:AEE85702.1]
AT5G45510	1.60625	0.683698	up	-1.09554	-0.131636	down	-1.21915	-0.285878	down	1.44338	0.529456	up	AT5G45510	leucine-rich repeat-containing protein [Source:EMBL;Acc:AED95263.1]
AT1G31220	1.60583	0.683318	up	-1.23701	-0.306862	down	-1.25776	-0.330858	down	1.57934	0.659322	up	AT1G31220	phosphoribosylglycinamide formyltransferase [Source:EMBL;Acc:AEE31329.1]
AT5G60160	1.60535	0.682885	up	1.07647	0.106315	up	-1.40513	-0.490708	down	1.06132	0.0858622	up	AT5G60160	aspartyl aminopeptidase [Source:EMBL;Acc:AED97287.1]
AT3G03855	1.60531	0.682856	up	-1.20113	-0.264389	down	-1.40591	-0.491501	down	1.37149	0.455745	up	AT3G03855	pseudogene.[Source:TAIR;Acc:AT3G03855]
AT5G23760	1.60472	0.682326	up	1.10942	0.149803	up	-1.07998	-0.111006	down	1.33933	0.421517	up	AT5G23760	putative copper transport protein [Source:EMBL;Acc:AED93209.1]
AT2G35940	1.60328	0.681026	up	1.16031	0.214508	up	-1.38282	-0.467614	down	-1.00076	-0.00109546	down	EDA29	BEL1-like homeodomain 1 [Source:EMBL;Acc:AEC09181.1]
AT3G52470	1.60309	0.680858	up	-1.05395	-0.0758076	down	-1.47601	-0.561705	down	1.14469	0.19496	up	AT3G52470	late embryogenesis abundant hydroxyproline-rich glycoprotein [Source:EMBL;Acc:AEE78949.1]
AT1G75200	1.60287	0.68066	up	1.08865	0.122543	up	-1.146	-0.196603	down	1.28477	0.361514	up	AT1G75200	tRNA wybutosine-synthesizing protein 1-like protein [Source:EMBL;Acc:AEE35687.1]
AT1G32460	1.60262	0.680428	up	-1.17646	-0.234456	down	-1.62346	-0.699075	down	1.16136	0.21581	up	AT1G32460	uncharacterized protein [Source:EMBL;Acc:AEE31489.1]
AT4G36720	1.6026	0.68041	up	-1.17823	-0.236621	down	-1.70009	-0.765608	down	1.11067	0.151424	up	HVA22K	HVA22-like protein k [Source:EMBL;Acc:AEE86693.1]
AT2G41420	1.60215	0.680008	up	-1.05247	-0.07378	down	-1.43949	-0.525553	down	1.1714	0.228235	up	AT2G41420	proline-rich uncharacterized protein [Source:EMBL;Acc:AEC09972.1]
AT2G19130	1.6021	0.679961	up	-1.49652	-0.581612	down	-1.76298	-0.818016	down	1.35995	0.443558	up	AT2G19130	S-locus lectin protein kinase-like protein [Source:EMBL;Acc:AEC06850.1]
AT3G17880	1.60152	0.679445	up	-1.0606	-0.0848824	down	-1.39524	-0.480509	down	1.21741	0.283819	up	ATHIP2	TPR repeat-containing thioredoxin TDX [Source:EMBL;Acc:AEE76020.1]
AT5G22350	1.60133	0.679271	up	1.00276	0.00398318	up	-1.29408	-0.371924	down	1.23402	0.303364	up	ELM1	uncharacterized protein [Source:EMBL;Acc:AED93015.1]
AT5G66010	1.60084	0.678831	up	1.32107	0.401704	up	-1.02445	-0.0348533	down	1.18286	0.242275	up	AT5G66010	RNA recognition motif-containing protein [Source:EMBL;Acc:AED98141.1]
AT1G64520	1.60066	0.678663	up	-1.07339	-0.102172	down	-1.18127	-0.240335	down	1.45448	0.540499	up	RPN12a	26S proteasome non-ATPase regulatory subunit RPN12A [Source:EMBL;Acc:AEE34249.1]
AT4G36760	1.60047	0.678496	up	1.05036	0.0708892	up	-1.28759	-0.364677	down	1.18339	0.24293	up	ATAPP1	aminopeptidase P1 [Source:EMBL;Acc:AEE86698.1]
AT4G18800	1.59996	0.678037	up	-1.22287	-0.290266	down	-1.33093	-0.412434	down	1.47005	0.555868	up	ATHSGBP	RAB GTPase homolog A1D [Source:EMBL;Acc:AEE84091.1]
AT5G62050	1.59958	0.67769	up	1.04205	0.0594257	up	-1.25083	-0.322886	down	1.22721	0.295378	up	OXA1AT	mitochondrial inner membrane protein OXA1 [Source:EMBL;Acc:AED97555.1]
AT3G01720	1.59909	0.677252	up	-1.13129	-0.177969	down	-1.34044	-0.422711	down	1.34958	0.43251	up	AT3G01720	uncharacterized protein [Source:EMBL;Acc:AEE73707.1]
AT3G10525	1.59878	0.676967	up	1.31403	0.394003	up	-1.12591	-0.171095	down	1.08063	0.111869	up	LGO	loss of giant cells from organs protein [Source:EMBL;Acc:AEE74920.1]
AT4G28450	1.59771	0.67601	up	1.39945	0.484862	up	1.20088	0.264094	up	1.37101	0.455242	up	AT4G28450	WD repeat and SOF domain-containing protein 1 [Source:EMBL;Acc:AEE85488.1]
AT5G47580	1.59694	0.675311	up	-1.18858	-0.249244	down	-1.48913	-0.574469	down	1.27464	0.350087	up	AT5G47580	uncharacterized protein [Source:EMBL;Acc:AED95534.1]
AT2G27580	1.59673	0.675117	up	-1.04956	-0.0697848	down	-1.43191	-0.517936	down	1.17037	0.226966	up	AT2G27580	zinc finger A20 and AN1 domain-containing stress-associated protein 3 [Source:EMBL;Acc:AEC08017.1]
AT2G35010	1.59552	0.674023	up	1.0899	0.124201	up	-1.32129	-0.401947	down	1.10794	0.147874	up	ATO1	thioredoxin O1 [Source:EMBL;Acc:AEC09049.1]
AT1G19240	1.59544	0.673953	up	-1.04682	-0.0660183	down	-1.10306	-0.141515	down	1.5141	0.598457	up	AT1G19240	uncharacterized protein [Source:EMBL;Acc:AEE29822.1]
AT2G34470	1.59519	0.673729	up	-1.04673	-0.0658954	down	-1.38173	-0.466477	down	1.20844	0.273147	up	UREG	urease accessory protein [Source:EMBL;Acc:AEC08979.1]
AT1G22280	1.59346	0.672159	up	-1.25646	-0.329367	down	-1.40277	-0.488277	down	1.42726	0.513249	up	AT1G22280	putative protein phosphatase 2C 9 [Source:EMBL;Acc:AEE30220.1]
AT1G16700	1.59268	0.67146	up	-1.0642	-0.0897697	down	-1.3292	-0.410553	down	1.27516	0.350676	up	AT1G16700	Alpha-helical ferredoxin [Source:EMBL;Acc:AEE29484.1]
AT3G62460	1.59258	0.671362	up	1.27512	0.350637	up	-1.11064	-0.15139	down	1.12454	0.169336	up	AT3G62460	Putative endonuclease or glycosyl hydrolase [Source:EMBL;Acc:AEE80355.1]
AT3G07568	1.59188	0.670735	up	-1.00185	-0.0026633	down	-1.31604	-0.396201	down	1.21184	0.277197	up	AT3G07568	uncharacterized protein [Source:EMBL;Acc:AEE74566.1]
AT2G27730	1.59156	0.670444	up	1.00819	0.0117629	up	-1.36446	-0.448329	down	1.15697	0.210352	up	AT2G27730	copper ion binding protein [Source:EMBL;Acc:AEC08036.1]
AT1G28580	1.59152	0.670408	up	-1.22424	-0.291883	down	-1.43496	-0.521015	down	1.3578	0.441275	up	AT1G28580	GDSL esterase/lipase [Source:EMBL;Acc:AEE30997.1]
AT3G15430	1.59146	0.670354	up	1.05774	0.0809828	up	-1.23896	-0.309132	down	1.2144	0.280239	up	AT3G15430	regulator of chromosome condensation repeat-containing protein [Source:EMBL;Acc:AEE75674.1]
AT1G25211	1.59128	0.670189	up	-1.01517	-0.0217279	down	-1.37393	-0.458304	down	1.17578	0.233614	up	AT1G25211	F-box protein [Source:EMBL;Acc:AEE30588.1]
AT4G26090	1.59086	0.669803	up	1.06761	0.0943826	up	-1.20153	-0.264876	down	1.24018	0.310545	up	RPS2	disease resistance protein RPS2 [Source:EMBL;Acc:AEE85156.1]
AT1G10590	1.58984	0.668885	up	-1.11285	-0.15426	down	-1.34468	-0.427266	down	1.31574	0.395878	up	AT1G10590	replication factor A1 [Source:EMBL;Acc:AEE28605.1]
AT3G49350	1.58919	0.668293	up	1.11833	0.161345	up	-1.21905	-0.285759	down	1.16569	0.221189	up	AT3G49350	RabGAP/TBC domain-containing protein [Source:EMBL;Acc:AEE78531.1]
AT1G60490	1.58916	0.668268	up	-1.15467	-0.207484	down	-1.64036	-0.714008	down	1.11864	0.161743	up	PI3K	phosphatidylinositol 3-kinase VPS34 [Source:EMBL;Acc:AEE33693.1]
AT4G03080	1.58872	0.667869	up	1.04418	0.0623767	up	-1.29003	-0.367406	down	1.17943	0.238086	up	BSL1	serine/threonine-protein phosphatase BSL1 [Source:EMBL;Acc:AEE82268.1]
AT3G15000	1.58865	0.667804	up	1.49151	0.576771	up	1.16631	0.22195	up	1.24227	0.312983	up	AT3G15000	cobalt ion binding protein [Source:EMBL;Acc:AEE75601.1]
AT5G57815	1.58856	0.667722	up	1.05832	0.0817734	up	-1.42445	-0.510408	down	1.05376	0.0755402	up	AT5G57815	cytochrome c oxidase subunit VIb [Source:EMBL;Acc:AED96955.1]
AT1G30630	1.58816	0.667357	up	-1.10888	-0.149107	down	-1.42725	-0.513236	down	1.2339	0.303228	up	AT1G30630	coatomer subunit epsilon-1 [Source:EMBL;Acc:AEE31254.1]
AT1G56170	1.58807	0.667272	up	1.59633	0.674755	up	1.16307	0.217943	up	1.15706	0.210461	up	NF-YC2	nuclear transcription factor Y subunit C-2 [Source:EMBL;Acc:AEE33354.1]
AT4G15470	1.58786	0.667083	up	-1.04006	-0.0566603	down	-1.46712	-0.552987	down	1.12565	0.170756	up	AT4G15470	BI1-like protein [Source:EMBL;Acc:AEE83607.1]
AT1G32230	1.5874	0.666668	up	1.02133	0.0304476	up	-1.39719	-0.482527	down	1.11241	0.153693	up	RCD1	WWE protein-protein interaction domain family protein [Source:EMBL;Acc:AEE31454.1]
AT2G43980	1.58691	0.66622	up	-1.27397	-0.349326	down	-1.46883	-0.554666	down	1.37638	0.46088	up	AtITPK4	inositol-tetrakisphosphate 1-kinase 4 [Source:EMBL;Acc:AEC10358.1]
AT5G15650	1.58617	0.665549	up	-1.14237	-0.192036	down	-1.58707	-0.666362	down	1.14173	0.191223	up	RGP2	reversibly glycosylated polypeptide 2 [Source:EMBL;Acc:AED92188.1]
AT5G11500	1.58606	0.665446	up	1.07183	0.100078	up	-1.22798	-0.296288	down	1.20504	0.26908	up	AT5G11500	uncharacterized protein [Source:EMBL;Acc:AED91688.1]
AT5G18360	1.58577	0.665181	up	1.49477	0.57992	up	1.41108	0.4968	up	1.49699	0.582061	up	AT5G18360	TIR-NBS-LRR class disease resistance protein [Source:EMBL;Acc:AED92543.1]
AT4G23320	1.58464	0.664156	up	-1.34649	-0.429202	down	-1.11647	-0.158948	down	1.91111	0.934411	up	CRK24	cysteine-rich receptor-like protein kinase 24 [Source:EMBL;Acc:AEE84738.1]
AT1G68100	1.58371	0.663312	up	-1.05009	-0.070508	down	-1.20829	-0.272965	down	1.37636	0.460855	up	IAR1	IAA-alanine resistance protein 1 [Source:EMBL;Acc:AEE34749.1]
AT4G26095	1.58262	0.662319	up	1.1292	0.175296	up	-1.16349	-0.218462	down	1.20461	0.268562	up	AT4G26095	other RNA.[Source:TAIR;Acc:AT4G26095]
AT4G04920	1.58238	0.662095	up	-1.09599	-0.13223	down	-1.48265	-0.568173	down	1.16971	0.226151	up	SFR6	sensitive to freezing 6 protein [Source:EMBL;Acc:AEE82442.1]
AT1G52760	1.58171	0.661481	up	-1.03644	-0.0516319	down	-1.34763	-0.430427	down	1.21646	0.282686	up	LysoPL2	lysophospholipase 2 [Source:EMBL;Acc:AEE32849.1]
AT4G11740	1.58132	0.661127	up	1.05499	0.0772314	up	-1.28149	-0.357822	down	1.16965	0.226074	up	SAY1	Ara4-interacting protein [Source:EMBL;Acc:AEE83043.1]
AT1G20225	1.58063	0.660503	up	-1.05864	-0.0822112	down	-1.44591	-0.531976	down	1.15728	0.210738	up	AT1G20225	TRX domain-containing protein [Source:EMBL;Acc:AEE29952.1]
AT5G10770	1.58052	0.660396	up	-1.27908	-0.355105	down	-2.21149	-1.14502	down	-1.09393	-0.129518	down	AT5G10770	aspartyl protease family protein [Source:EMBL;Acc:AED91594.1]
AT3G03490	1.5795	0.659472	up	1.10979	0.150286	up	-1.17078	-0.227466	down	1.21564	0.28172	up	PEX19-1	peroxin 19-1 [Source:EMBL;Acc:AEE73950.1]
AT4G01370	1.5791	0.659102	up	-1.16648	-0.22216	down	-1.17372	-0.231084	down	1.56936	0.650178	up	ATMPK4	mitogen-activated protein kinase 4 [Source:EMBL;Acc:AEE82016.1]
AT1G79210	1.57869	0.658728	up	1.00074	0.00106621	up	-1.30657	-0.385787	down	1.20738	0.271875	up	AT1G79210	proteasome subunit alpha type-2-B [Source:EMBL;Acc:AEE36217.1]
AT3G23580	1.57857	0.658616	up	1.03315	0.0470476	up	-1.39784	-0.483202	down	1.09306	0.128367	up	RNR2A	Ribonucleoside-diphosphate reductase small chain A [Source:EMBL;Acc:AEE76779.1]
AT2G37540	1.57818	0.658261	up	-1.15452	-0.207296	down	-1.22153	-0.288687	down	1.49161	0.57687	up	AT2G37540	Rossmann-fold NAD(P)-binding domain-containing protein [Source:EMBL;Acc:AEC09413.1]
AT4G08390	1.57794	0.658038	up	1.04869	0.0685829	up	-1.31803	-0.398384	down	1.14161	0.191071	up	SAPX	L-ascorbate peroxidase [Source:EMBL;Acc:AEE82636.1]
AT5G54250	1.57683	0.657025	up	1.05551	0.0779336	up	-1.19932	-0.262211	down	1.24563	0.316881	up	HLM1	cyclic nucleotide-gated ion channel 4 [Source:EMBL;Acc:AED96474.1]
AT4G13360	1.57673	0.656934	up	-1.01105	-0.0158488	down	-1.45507	-0.541091	down	1.09558	0.131692	up	AT4G13360	3-hydroxyisobutyryl-CoA hydrolase-like protein 3 [Source:EMBL;Acc:AEE83270.1]
AT5G61190	1.57622	0.656472	up	1.2814	0.35772	up	-1.1837	-0.2433	down	1.03918	0.0554511	up	AT5G61190	putative endonuclease or glycosyl hydrolase with C2H2-type zinc finger domain [Source:EMBL;Acc:AED97432.1]
AT5G39510	1.57602	0.656289	up	1.01441	0.0206356	up	-1.36386	-0.44769	down	1.13915	0.187963	up	ATVTI1A	vesicle transport v-SNARE 11 [Source:EMBL;Acc:AED94442.1]
AT1G12360	1.5751	0.655446	up	1.06861	0.0957406	up	-1.30609	-0.385255	down	1.12853	0.17445	up	KEU	SNARE-interacting protein KEULE [Source:EMBL;Acc:AEE28870.1]
AT4G31130	1.57416	0.654581	up	-1.28172	-0.358082	down	-1.45256	-0.538598	down	1.38902	0.474064	up	AT4G31130	uncharacterized protein [Source:EMBL;Acc:AEE85862.1]
AT5G18110	1.57411	0.654532	up	-1.13445	-0.181993	down	-1.49116	-0.576433	down	1.19756	0.260092	up	NCBP	translation initiation factor eIF-4E [Source:EMBL;Acc:AED92508.1]
AT4G25880	1.57403	0.654464	up	1.0128	0.0183423	up	-1.29221	-0.369842	down	1.2027	0.26628	up	APUM6	pumilio 6 protein [Source:EMBL;Acc:AEE85129.1]
AT3G53310	1.57402	0.654457	up	-1.07681	-0.106769	down	-1.23107	-0.299907	down	1.3768	0.461319	up	AT3G53310	B3 domain-containing protein REM20 [Source:EMBL;Acc:AEE79067.1]
AT2G21520	1.57387	0.654312	up	-1.0427	-0.0603262	down	-1.28635	-0.363287	down	1.27575	0.351351	up	AT2G21520	sec.4-like phosphatidylinositol transfer protein [Source:EMBL;Acc:AEC07189.1]
AT1G33360	1.57384	0.654287	up	1.0027	0.00389353	up	-1.50803	-0.592669	down	1.04082	0.0577253	up	AT1G33360	ATP-dependent Clp protease [Source:EMBL;Acc:AEE31587.1]
AT5G46180	1.57374	0.654201	up	1.05033	0.0708478	up	-1.30978	-0.38933	down	1.14395	0.194024	up	DELTA-OAT	ornithine-delta-aminotransferase [Source:EMBL;Acc:AED95350.1]
AT1G32700	1.5734	0.653884	up	-1.1923	-0.253741	down	-1.50511	-0.589869	down	1.24639	0.317756	up	AT1G32700	PLATZ transcription factor domain-containing protein [Source:EMBL;Acc:AEE31519.1]
AT5G53220	1.57337	0.653862	up	1.07209	0.100429	up	-1.03572	-0.0506401	down	1.41695	0.502793	up	AT5G53220	uncharacterized protein [Source:EMBL;Acc:AED96326.1]
AT3G57330	1.5717	0.652321	up	-1.13461	-0.182196	down	-1.41143	-0.497153	down	1.26345	0.337364	up	ACA11	Ca2+-transporting ATPase [Source:EMBL;Acc:AEE79642.1]
AT1G16000	1.57152	0.652164	up	1.22657	0.294635	up	-1.01018	-0.0146087	down	1.26832	0.34292	up	AT1G16000	uncharacterized protein [Source:EMBL;Acc:AEE29394.1]
AT5G10610	1.5706	0.651313	up	-1.09506	-0.131005	down	-1.35135	-0.434405	down	1.27272	0.347914	up	CYP81K1	cytochrome P450, family 81, subfamily K, polypeptide 1 [Source:EMBL;Acc:AED91571.1]
AT5G27930	1.5705	0.651227	up	-1.08538	-0.118198	down	-1.45731	-0.543306	down	1.16968	0.226119	up	AT5G27930	putative protein phosphatase 2C 73 [Source:EMBL;Acc:AED93746.1]
AT4G21470	1.57033	0.651066	up	1.08146	0.112979	up	-1.24135	-0.311912	down	1.16973	0.226175	up	FMN/FHY	riboflavin kinase [Source:EMBL;Acc:AEE84457.1]
AT5G04920	1.56968	0.65047	up	-1.00224	-0.00322628	down	-1.29016	-0.367545	down	1.21938	0.286151	up	AT5G04920	vacuolar protein sorting-associated protein 36 [Source:EMBL;Acc:AED90804.1]
AT4G24820	1.56961	0.650409	up	-1.01276	-0.0182861	down	-1.34678	-0.429519	down	1.18032	0.239176	up	AT4G24820	26S proteasome regulatory subunit N7 [Source:EMBL;Acc:AEE84967.1]
AT1G79610	1.56954	0.650342	up	1.05875	0.0823657	up	-1.18949	-0.250341	down	1.24629	0.317635	up	ATNHX6	sodium/hydrogen exchanger 6 [Source:EMBL;Acc:AEE36272.1]
AT2G30880	1.56919	0.650022	up	1.04495	0.0634394	up	-1.23336	-0.302594	down	1.21756	0.283989	up	AT2G30880	Pleckstrin homology (PH) domain-containing protein [Source:EMBL;Acc:AEC08452.1]
AT2G16365	1.56917	0.649997	up	-1.06359	-0.0889375	down	-1.3938	-0.479026	down	1.1974	0.259909	up	AT2G16365	F-box protein [Source:EMBL;Acc:AEC06485.1]
AT1G08480	1.56894	0.649793	up	-1.06626	-0.0925582	down	-1.39121	-0.476342	down	1.20248	0.266009	up	AT1G08480	uncharacterized protein [Source:EMBL;Acc:AEE28297.1]
AT5G27760	1.56844	0.649328	up	-1.02995	-0.0425701	down	-1.15192	-0.204038	down	1.40236	0.48786	up	AT5G27760	Hypoxia-responsive family protein [Source:EMBL;Acc:AED93722.1]
AT1G30960	1.56813	0.649044	up	1.99909	0.999343	up	2.11255	1.07899	up	1.65713	0.728687	up	AT1G30960	GTP-binding protein ERG [Source:EMBL;Acc:AEE31297.1]
AT4G00090	1.56744	0.648411	up	-1.05986	-0.0838763	down	-1.3447	-0.427282	down	1.23542	0.305005	up	AT4G00090	transducin/WD40 domain-containing protein [Source:EMBL;Acc:AEE81822.1]
AT5G17850	1.56688	0.647895	up	1.03323	0.0471628	up	1.46228	0.548224	up	2.21753	1.14896	up	AT5G17850	Sodium/calcium exchanger family protein [Source:EMBL;Acc:AED92478.1]
AT1G04750	1.56628	0.647341	up	-1.12112	-0.164944	down	-1.43608	-0.52214	down	1.22276	0.290146	up	ATVAMP721	vesicle-associated membrane protein 721 [Source:EMBL;Acc:AEE27738.1]
AT5G66250	1.56596	0.647045	up	1.08026	0.111384	up	-1.37136	-0.455612	down	1.05705	0.0800498	up	AT5G66250	kinectin-related protein [Source:EMBL;Acc:AED98190.1]
AT1G17290	1.56591	0.646997	up	-1.23688	-0.306702	down	-1.39398	-0.479214	down	1.38942	0.474485	up	AlaAT1	alanine aminotransferase [Source:EMBL;Acc:AEE29570.1]
AT4G01810	1.56514	0.64629	up	1.02377	0.0338888	up	-1.33545	-0.417321	down	1.14479	0.19508	up	AT4G01810	sec23/sec24-like transport protein [Source:EMBL;Acc:AEE82080.1]
AT1G07670	1.56497	0.646132	up	1.06625	0.0925442	up	-1.58685	-0.666163	down	-1.08116	-0.112576	down	ATECA4	Ca2+-transporting ATPase [Source:EMBL;Acc:AEE28160.1]
AT2G32520	1.56482	0.646	up	-1.00462	-0.00664361	down	-1.35236	-0.435479	down	1.16245	0.217165	up	AT2G32520	carboxymethylenebutenolidase [Source:EMBL;Acc:AEC08696.1]
AT1G18260	1.56473	0.645912	up	-1.14883	-0.200164	down	-1.54046	-0.623362	down	1.16693	0.222714	up	AT1G18260	Hr.3 like protein [Source:EMBL;Acc:AEE29692.1]
AT2G16430	1.56426	0.64548	up	-1.18947	-0.250321	down	-1.45449	-0.540512	down	1.27924	0.355289	up	PAP10	purple acid phosphatase 10 [Source:EMBL;Acc:AEC06495.1]
AT1G16210	1.56419	0.645416	up	1.15095	0.202823	up	-1.26414	-0.338158	down	1.07507	0.104436	up	AT1G16210	uncharacterized protein [Source:EMBL;Acc:AEE29419.1]
AT5G14280	1.56415	0.64538	up	-1.04266	-0.0602639	down	-1.3305	-0.411968	down	1.22576	0.293677	up	AT5G14280	DNA-binding storekeeper protein-like protein [Source:EMBL;Acc:AED92012.1]
AT5G48570	1.56411	0.645344	up	1.20185	0.265259	up	-1.30946	-0.388967	down	-1.00618	-0.00888157	down	FKBP65	peptidylprolyl isomerase [Source:EMBL;Acc:AED95689.1]
AT5G25120	1.5637	0.64496	up	-1.04037	-0.0570946	down	-1.32199	-0.402707	down	1.23059	0.299347	up	CYP71B11	cytochrome P450 71B11 [Source:EMBL;Acc:AED93403.1]
AT3G15180	1.56323	0.644533	up	1.0811	0.112495	up	-1.27506	-0.350568	down	1.13404	0.181471	up	AT3G15180	26S proteasome non-ATPase regulatory subunit 5 [Source:EMBL;Acc:AEE75628.1]
AT3G27380	1.56283	0.644165	up	1.01306	0.0187127	up	-1.25966	-0.333031	down	1.22469	0.292422	up	SDH2-1	succinate dehydrogenase [ubiquinone] iron-sulfur subunit 1 [Source:EMBL;Acc:AEE77310.1]
AT1G32260	1.5621	0.643485	up	-1.25236	-0.324649	down	-1.35082	-0.433836	down	1.44824	0.534299	up	AT1G32260	uncharacterized protein [Source:EMBL;Acc:AEE31457.1]
AT5G22950	1.56186	0.643266	up	-1.01476	-0.0211363	down	-1.3333	-0.415002	down	1.18871	0.2494	up	VPS24.1	vacuolar protein sorting-associated protein 24-1 [Source:EMBL;Acc:AED93100.1]
AT3G54010	1.5617	0.643121	up	1.11798	0.1609	up	-1.2298	-0.298429	down	1.13587	0.183791	up	PAS1	peptidyl-prolyl isomerase PASTICCINO1 [Source:EMBL;Acc:AEE79175.1]
AT2G30930	1.56137	0.642814	up	1.23489	0.304387	up	1.05911	0.0828505	up	1.33911	0.421277	up	AT2G30930	uncharacterized protein [Source:EMBL;Acc:AEC08460.1]
AT3G43670	1.56116	0.642623	up	-1.79235	-0.841856	down	-1.9211	-0.941936	down	1.45654	0.542543	up	AT3G43670	putative copper amine oxidase [Source:EMBL;Acc:AEE77817.1]
AT1G67250	1.55938	0.640976	up	-1.01359	-0.0194705	down	-1.40153	-0.487006	down	1.12774	0.17344	up	AT1G67250	proteasome maturation protein [Source:EMBL;Acc:AEE34616.1]
AT2G39840	1.55904	0.640661	up	-1.04451	-0.0628198	down	-1.39119	-0.47632	down	1.17053	0.227161	up	TOPP4	serine/threonine-protein phosphatase PP1 isozyme 4 [Source:EMBL;Acc:AEC09737.1]
AT1G03860	1.5587	0.640345	up	1.24609	0.317408	up	-1.00069	-0.00099723	down	1.25001	0.321939	up	ATPHB2	prohibitin 2 [Source:EMBL;Acc:AEE27624.1]
AT3G13810	1.55862	0.640267	up	1.26602	0.340299	up	-1.19351	-0.255206	down	1.03151	0.0447623	up	AtIDD11	protein indeterminate(ID)-domain 11 [Source:EMBL;Acc:AEE75420.1]
AT3G42790	1.55849	0.640151	up	-1.19797	-0.260598	down	-1.37057	-0.454777	down	1.36223	0.445971	up	AL3	protein alfin-like 3 [Source:EMBL;Acc:AEE77752.1]
AT1G56330	1.55818	0.639858	up	-1.0864	-0.119559	down	-1.44705	-0.53311	down	1.16984	0.226306	up	ATSARA1B	GTP-binding protein SAR1B [Source:EMBL;Acc:AEE33378.1]
AT2G20930	1.55783	0.639537	up	-1.36695	-0.450962	down	-1.52305	-0.606963	down	1.39817	0.483536	up	AT2G20930	sedlin-N conserved region-containing protein [Source:EMBL;Acc:AEC07099.1]
AT5G40880	1.55696	0.63873	up	1.19905	0.261893	up	-1.0079	-0.0113478	down	1.28832	0.36549	up	AT5G40880	zinc finger CCCH domain-containing protein 59 [Source:EMBL;Acc:AED94611.1]
AT1G22300	1.55661	0.638407	up	-1.03024	-0.0429811	down	-1.33613	-0.418065	down	1.20024	0.263324	up	14-3-3EPSILON	14-3-3-like protein GF14 epsilon [Source:EMBL;Acc:AEE30227.1]
AT3G17940	1.55629	0.638109	up	1.26822	0.342806	up	-1.13985	-0.188844	down	1.07658	0.106459	up	AT3G17940	aldose 1-epimerase [Source:EMBL;Acc:AEE76027.1]
AT1G15130	1.55601	0.63785	up	-1.00547	-0.00787194	down	-1.37415	-0.458538	down	1.13854	0.187184	up	AT1G15130	programmed cell death 6-interacting protein [Source:EMBL;Acc:AEE29270.1]
AT2G26590	1.55576	0.637616	up	1.00534	0.00768948	up	-1.25412	-0.326672	down	1.23392	0.303254	up	RPN13	regulatory particle non-ATPase 13 [Source:EMBL;Acc:AEC07864.1]
AT5G09330	1.55546	0.637343	up	1.19377	0.255529	up	-1.13805	-0.186564	down	1.14492	0.19525	up	VNI1	NAC domain containing protein 82 [Source:EMBL;Acc:AED91378.1]
AT1G12710	1.55461	0.63655	up	1.21894	0.285632	up	-1.0755	-0.105013	down	1.18584	0.245905	up	AtPP2-A12	F-box protein PP2-A12 [Source:EMBL;Acc:AEE28916.1]
AT5G23880	1.55448	0.636434	up	1.11146	0.152456	up	-1.26388	-0.337859	down	1.10659	0.146119	up	ESP5	cleavage and polyadenylation specificity factor subunit 2 [Source:EMBL;Acc:AED93228.1]
AT2G38000	1.55409	0.636071	up	-1.05414	-0.0760638	down	-1.35629	-0.439664	down	1.20787	0.27247	up	AT2G38000	chaperone protein dnaJ-like protein [Source:EMBL;Acc:AEC09476.1]
AT1G78570	1.55405	0.636031	up	1.32564	0.406685	up	-1.21731	-0.2837	down	-1.03839	-0.0543544	down	RHM1	UDP-glucose 4,6-dehydratase [Source:EMBL;Acc:AEE36122.1]
AT5G53400	1.55398	0.635972	up	1.08764	0.121195	up	-1.07025	-0.0979462	down	1.33499	0.41683	up	BOB1	nudC domain-containing protein [Source:EMBL;Acc:AED96348.1]
AT1G79550	1.55318	0.635225	up	1.00146	0.00210157	up	-1.27002	-0.344853	down	1.22118	0.28827	up	PGK	phosphoglycerate kinase [Source:EMBL;Acc:AEE36263.1]
AT5G41992	1.55301	0.635069	up	1.09614	0.132433	up	-1.18933	-0.250145	down	1.19126	0.252491	up	CPuORF58	conserved peptide upstream open reading frame 58 [Source:EMBL;Acc:AED94751.1]
AT5G41990	1.55301	0.635069	up	1.09614	0.132433	up	-1.18933	-0.250145	down	1.19126	0.252491	up	WNK8	serine/threonine-protein kinase WNK8 [Source:EMBL;Acc:AED94750.1]
AT5G67630	1.55257	0.634657	up	1.34687	0.429614	up	1.16358	0.218564	up	1.34128	0.423608	up	AT5G67630	RuvB-like protein 2 [Source:EMBL;Acc:AED98369.1]
AT2G18220	1.55254	0.634631	up	2.3457	1.23002	up	1.74587	0.803943	up	1.15553	0.208557	up	AT2G18220	nucleolar complex protein 2-like protein [Source:EMBL;Acc:AEC06741.1]
AT3G59700	1.55252	0.634609	up	-1.09767	-0.134439	down	-1.14522	-0.195619	down	1.48806	0.573429	up	ATHLECRK	lectin-receptor kinase [Source:EMBL;Acc:AEE79957.1]
AT5G51290	1.55238	0.634477	up	1.03334	0.0473201	up	-1.27214	-0.347259	down	1.18091	0.239898	up	AT5G51290	diacylglycerol kinase family protein [Source:EMBL;Acc:AED96062.1]
AT1G15440	1.55226	0.634374	up	1.66294	0.733739	up	1.40064	0.486088	up	1.30742	0.386723	up	PWP2	periodic tryptophan protein 2 [Source:EMBL;Acc:AEE29324.1]
AT2G14720	1.55218	0.634299	up	-1.12052	-0.164164	down	-1.39077	-0.475882	down	1.25057	0.322581	up	VSR2;1	vacuolar-sorting receptor 4 [Source:EMBL;Acc:AEC06327.1]
AT4G25550	1.55213	0.634251	up	-1.01291	-0.0185092	down	-1.37398	-0.458357	down	1.14425	0.194404	up	AT4G25550	cleavage/polyadenylation specificity factor [Source:EMBL;Acc:AEE85076.1]
AT2G41945	1.55187	0.634008	up	-1.07546	-0.104957	down	-1.48628	-0.571709	down	1.12292	0.167256	up	AT2G41945	uncharacterized protein [Source:EMBL;Acc:AEC10052.1]
AT1G05000	1.55164	0.63379	up	-1.99046	-0.993104	down	-1.51837	-0.602519	down	2.03408	1.02438	up	AT1G05000	putative tyrosine-protein phosphatase [Source:EMBL;Acc:AEE27777.1]
AT1G48160	1.55156	0.633718	up	1.10212	0.140278	up	-1.25168	-0.32386	down	1.12473	0.169579	up	AT1G48160	signal recognition particle subunit SRP19 [Source:EMBL;Acc:AEE32257.1]
AT1G14200	1.55121	0.633395	up	-1.82356	-0.866761	down	-1.61332	-0.690036	down	1.75336	0.81012	up	AT1G14200	RING/U-box domain-containing protein [Source:EMBL;Acc:AEE29121.1]
AT4G26070	1.55107	0.633263	up	-1.29793	-0.376217	down	-1.48243	-0.567966	down	1.35803	0.441514	up	NMAPKK	mitogen-activated protein kinase kinase 1 [Source:EMBL;Acc:AEE85152.1]
AT3G14620	1.55106	0.633254	up	-1.04074	-0.0576096	down	-1.17199	-0.22896	down	1.37736	0.461904	up	CYP72A8	cytochrome P450, family 72, subfamily A, polypeptide 8 [Source:EMBL;Acc:AEE75548.1]
AT1G51650	1.551	0.633196	up	1.0566	0.0794306	up	-1.07576	-0.105355	down	1.36454	0.448411	up	AT1G51650	ATP synthase subunit epsilon [Source:EMBL;Acc:AEE32695.1]
AT4G14716	1.55098	0.633182	up	-1.04385	-0.0619195	down	-1.39104	-0.476163	down	1.16388	0.218939	up	ARD1	1,2-dihydroxy-3-keto-5-methylthiopentene dioxygenase 2 [Source:EMBL;Acc:AEE83486.1]
AT3G11660	1.55094	0.633141	up	-1.13686	-0.185056	down	-1.58313	-0.662779	down	1.11374	0.155417	up	NHL1	NDR1/HIN1-Like protein 1 [Source:EMBL;Acc:AEE75080.1]
AT3G06300	1.55094	0.633139	up	1.05893	0.0826038	up	-1.22353	-0.291046	down	1.19705	0.259489	up	AT-P4H-2	P4H isoform 2 [Source:EMBL;Acc:AEE74370.1]
AT4G35310	1.55062	0.632848	up	-1.0907	-0.125253	down	-1.14301	-0.192832	down	1.47966	0.565269	up	CPK5	calmodulin-domain protein kinase 5 [Source:EMBL;Acc:AEE86498.1]
AT5G61450	1.55016	0.63242	up	-1.17328	-0.230553	down	-1.48859	-0.573951	down	1.22181	0.289022	up	AT5G61450	2-phosphoglycerate kinase-related protein [Source:EMBL;Acc:AED97470.1]
AT5G55610	1.54994	0.632213	up	-1.11899	-0.162196	down	-1.51041	-0.594941	down	1.14827	0.199467	up	AT5G55610	uncharacterized protein [Source:EMBL;Acc:AED96657.1]
AT1G17490	1.54946	0.631768	up	-1.04744	-0.0668631	down	-1.327	-0.408165	down	1.22304	0.290466	up	AT1G17490	uncharacterized protein [Source:EMBL;Acc:AEE29598.1]
AT5G67500	1.54941	0.631718	up	1.05547	0.0778796	up	-1.22589	-0.293824	down	1.19749	0.260015	up	ATVDAC2	voltage dependent anion channel 2 [Source:EMBL;Acc:AED98352.1]
AT2G44520	1.5488	0.631153	up	-1.07814	-0.108548	down	-1.44433	-0.530403	down	1.15613	0.209299	up	COX10	protoheme IX farnesyltransferase [Source:EMBL;Acc:AEC10432.1]
AT1G01050	1.5487	0.631058	up	1.16891	0.225165	up	-1.27832	-0.354254	down	1.03644	0.0516396	up	AtPPa1	inorganic pyrophosphatase [Source:EMBL;Acc:AEE27222.1]
AT3G61540	1.5474	0.629845	up	-1.08245	-0.114301	down	-1.42703	-0.513017	down	1.17375	0.231129	up	AT3G61540	peptidase family protein [Source:EMBL;Acc:AEE80220.1]
AT2G19680	1.54656	0.629062	up	-1.00328	-0.00471909	down	-1.17709	-0.235222	down	1.31819	0.398559	up	AT2G19680	F-type H+-transporting ATPase subunit g [Source:EMBL;Acc:AEC06912.1]
AT1G80460	1.546	0.628542	up	-1.00811	-0.0116599	down	-1.47263	-0.558395	down	1.05834	0.0818068	up	NHO1	glycerol kinase [Source:EMBL;Acc:AEE36407.1]
AT3G13445	1.54597	0.628509	up	1.12708	0.172588	up	-1.26148	-0.33512	down	1.08734	0.120802	up	TFIID-1	TATA-box-binding protein 1 [Source:EMBL;Acc:AEE75356.1]
AT5G52820	1.54595	0.628492	up	-1.00235	-0.00338966	down	1.03126	0.0444123	up	1.59803	0.676294	up	AT5G52820	Notchless protein-like protein [Source:EMBL;Acc:AED96265.1]
AT1G64750	1.54579	0.628349	up	-1.0221	-0.0315355	down	-1.28518	-0.361973	down	1.22936	0.297911	up	DSS1(I)	26 proteasome complex subunit DSS1 [Source:EMBL;Acc:AEE34282.1]
AT4G31600	1.54559	0.628159	up	-1.48202	-0.567566	down	-1.23307	-0.30226	down	1.85763	0.893465	up	AT4G31600	UDP-N-acetylglucosamine (UAA) transporter family protein [Source:EMBL;Acc:AEE85935.1]
AT3G47300	1.54543	0.628006	up	-1.43773	-0.523794	down	-1.29007	-0.367451	down	1.72231	0.784348	up	SELT	SelT-like protein [Source:EMBL;Acc:AEE78263.1]
AT1G49710	1.54513	0.627727	up	1.06423	0.0898116	up	-1.16992	-0.226411	down	1.241	0.311504	up	ATFUT12	putative fucosyltransferase-like protein [Source:EMBL;Acc:AEE32462.1]
AT3G56800	1.54472	0.627348	up	-1.21454	-0.280416	down	-1.58933	-0.668421	down	1.18045	0.239343	up	CAM3	calmodulin 3 [Source:EMBL;Acc:AEE79567.1]
AT4G21520	1.54318	0.625907	up	1.08309	0.11516	up	-1.14	-0.189036	down	1.24981	0.321712	up	AT4G21520	transducin/WD40 domain-containing protein [Source:EMBL;Acc:AEE84462.1]
AT4G20830	1.54287	0.625616	up	-1.03698	-0.0523891	down	-1.11302	-0.154479	down	1.43746	0.523526	up	AT4G20830	Reticuline oxidase-like protein [Source:EMBL;Acc:AEE84366.1]
AT1G27680	1.54256	0.625323	up	-1.01604	-0.0229613	down	-1.19644	-0.258754	down	1.30997	0.38953	up	APL2	glucose-1-phosphate adenylyltransferase large subunit 2 [Source:EMBL;Acc:AEE30862.1]
AT1G02270	1.54244	0.625215	up	-1.2084	-0.273103	down	-1.70482	-0.769621	down	1.09331	0.128697	up	AT1G02270	uncharacterized calcium-binding protein [Source:EMBL;Acc:AEE27408.1]
AT4G12070	1.54175	0.62457	up	-1.12774	-0.17343	down	-1.43029	-0.516307	down	1.21562	0.281693	up	AT4G12070	uncharacterized protein [Source:EMBL;Acc:AEE83093.1]
AT5G40300	1.54149	0.624326	up	-1.1187	-0.161823	down	-1.28274	-0.359226	down	1.34436	0.426923	up	AT5G40300	uncharacterized protein [Source:EMBL;Acc:AED94531.1]
AT3G25220	1.54135	0.624197	up	-1.06987	-0.097435	down	-1.35705	-0.440474	down	1.21517	0.281158	up	FKBP15-1	FK506-binding protein 2-1 [Source:EMBL;Acc:AEE76994.1]
AT1G56190	1.54132	0.624164	up	1.35803	0.441511	up	1.03681	0.0521466	up	1.17674	0.2348	up	AT1G56190	phosphoglycerate kinase [Source:EMBL;Acc:AEE33357.1]
AT5G49810	1.54077	0.623652	up	1.08272	0.114654	up	-1.3344	-0.416191	down	1.06644	0.0928074	up	MMT	methionine S-methyltransferase [Source:EMBL;Acc:AED95858.1]
AT1G51790	1.5407	0.623585	up	-1.79877	-0.847008	down	-1.14074	-0.189966	down	2.42945	1.28063	up	AT1G51790	leucine-rich repeat protein kinase-like protein [Source:EMBL;Acc:AEE32716.1]
AT4G23540	1.54045	0.623348	up	1.24451	0.315576	up	1.11111	0.151999	up	1.37532	0.459771	up	AT4G23540	NUC173 domain-containing protein [Source:EMBL;Acc:AEE84773.1]
AT1G26740	1.53988	0.622821	up	-1.09671	-0.133176	down	-1.23826	-0.308315	down	1.36385	0.447682	up	AT1G26740	ribosomal L.2-like protein [Source:EMBL;Acc:AEE30726.1]
AT5G65110	1.53904	0.622034	up	1.1033	0.141831	up	-1.26343	-0.337343	down	1.10409	0.14286	up	ACX2	acyl-coenzyme A oxidase 2 [Source:EMBL;Acc:AED98004.1]
AT2G38710	1.5381	0.621149	up	1.09159	0.126431	up	-1.4272	-0.513185	down	-1.01288	-0.0184663	down	AT2G38710	AMMECR1 protein [Source:EMBL;Acc:AEC09576.1]
AT2G45140	1.53799	0.62105	up	-1.03472	-0.0492449	down	-1.39012	-0.475209	down	1.14479	0.195086	up	PVA12	VAP-like protein 12 [Source:EMBL;Acc:AEC10514.1]
AT5G38720	1.53791	0.620973	up	1.33119	0.41272	up	1.08869	0.122597	up	1.25775	0.33085	up	AT5G38720	uncharacterized protein [Source:EMBL;Acc:AED94353.1]
AT3G52880	1.53739	0.620486	up	-1.05755	-0.0807225	down	-1.35756	-0.44102	down	1.19764	0.260188	up	ATMDAR1	monodehydroascorbate reductase (NADH) [Source:EMBL;Acc:AEE79004.1]
AT1G79050	1.53711	0.620221	up	1.42949	0.515504	up	-1.10991	-0.150445	down	-1.0322	-0.0457277	down	AT1G79050	DNA repair protein recA-like 1 [Source:EMBL;Acc:AEE36198.1]
AT5G25040	1.5368	0.619934	up	1.11937	0.162689	up	-1.22518	-0.292997	down	1.12058	0.164248	up	AT5G25040	major facilitator protein [Source:EMBL;Acc:AED93393.1]
AT4G29330	1.53647	0.619619	up	-1.09734	-0.134009	down	-1.54447	-0.627114	down	1.09165	0.126513	up	DER1	derlin-1 [Source:EMBL;Acc:AEE85618.1]
AT3G28940	1.53647	0.619618	up	-1.30443	-0.38342	down	-1.70554	-0.770231	down	1.17512	0.232807	up	AT3G28940	AIG2-like protein [Source:EMBL;Acc:AEE77511.1]
AT2G01470	1.53523	0.618451	up	-1.05069	-0.0713402	down	-1.50385	-0.588657	down	1.07262	0.101134	up	STL2P	prolactin regulatory element-binding protein [Source:EMBL;Acc:AEC05458.1]
AT3G51340	1.53434	0.617618	up	-1.49091	-0.576198	down	1.03975	0.0562313	up	2.37849	1.25005	up	AT3G51340	aspartyl protease family protein [Source:EMBL;Acc:AEE78781.1]
AT3G27430	1.53421	0.617493	up	1.13002	0.176343	up	-1.2523	-0.324575	down	1.08416	0.116576	up	PBB1	proteasome subunit beta type-7-A [Source:EMBL;Acc:AEE77318.1]
AT2G39740	1.53418	0.61747	up	1.15656	0.20984	up	-1.09475	-0.130601	down	1.2117	0.277029	up	AT2G39740	Nucleotidyltransferase family protein [Source:EMBL;Acc:AEC09717.1]
AT3G62830	1.53336	0.616699	up	-1.14853	-0.199783	down	-1.45683	-0.542834	down	1.20886	0.273648	up	UXS2	UDP-glucuronic acid decarboxylase [Source:EMBL;Acc:AEE80399.1]
AT5G11110	1.53279	0.616156	up	1.81614	0.860876	up	1.51013	0.594676	up	1.27452	0.349955	up	ATSPS2F	sucrose phosphate synthase 2F [Source:EMBL;Acc:AED91636.1]
AT5G09600	1.53172	0.615155	up	1.03152	0.0447737	up	-1.32166	-0.402349	down	1.12352	0.168032	up	SDH3-1	succinate dehydrogenase 3-1 [Source:EMBL;Acc:AED91415.1]
AT4G34120	1.53168	0.615116	up	-1.21224	-0.277676	down	-1.53198	-0.615401	down	1.212	0.277391	up	CDCP1	cystathionine beta-synthase domain-containing protein [Source:EMBL;Acc:AEE86326.1]
[truncated: 2,366 more rows]
