# Supplementary material for: Proteasome-associated HECT-type ubiquitin ligase activity is required for plant immunity
Source: PLoS Pathog. 2018 Nov 20;14(11):e1007447. doi: 10.1371/journal.ppat.1007447 (PMC6286022; doi:10.1371/journal.ppat.1007447)
Supplement: S2 Table — List of yeast two-hybrid prey proteins with recovered sequences and confidence scores identified when using the UPL3 N-terminal domain (amino acids 1–670) as bait. (XLSX) [file ppat.1007447.s008.xlsx]

## Sheet: Legend
Legend to columns
Clone name	Name of sequenced clone
Type Seq	5' sequence (5p) and/or 3' sequence (3p) available
AGI	AGI of closest matching gene
Gene name /description	Gene name and desription of closest matching gene
Start - Stop (nt)	Position of the 5p and 3p prey fragment ends relative to the position of the ATG start codon
Frame	With regard to the theoretical frame of each corresponding CDS (GeneBank), fragments are cloned in frame (IF) if they are in the same frame as Gal4AD. In general, polypeptides synthesized from out of frame (OOF) fragments are not considered of biological interest, unless found together with another frame. However, some of the proteins expressed from an OOF fragment can be translated in the correc…
% ID of 5p	% sequence identity between 5' of clone and gene sequence
% ID of 3p	% sequence identity between 3' of clone and gene sequence
Confidence score:	A	Very high confidence in the interaction
	B	High confidence in the interaction
	C	Good confidence in the interaction
	D	Moderate confidence in the interaction
	E	Interactions involving highly connected (or relatively highly connected) prey domains, warning of non-specific interaction. The total number of screens performed on each organism is taken into account to set this connectivity threshold: 20 interactions to different bait proteins in Hybrigenics entire database for Human, 10 for Mouse, Drosophila and Arabidopsis and 6 for all other organisms. They …
	F	Experimentally proven technical artifacts
		Confidence scores are listed as a categories that are based on a statistical model of the competition for bait-binding between fragments (Rain et al. (2001) Nature 409:211-215 & Formstecher et al. (2005) Genome Research 15:376–384).

## Sheet: Y2H clones
Clone name	Type Seq	AGI (best match)	Gene name / description	Start - Stop (nt)	Frame	% ID of 5p	% ID of 3p	Confidence score
pB29_A-196	5p/3p	AT4G24820	26S proteasome regulatory subunit Rpn7	6 - 940	IF	97.8	94.4	D
pB29_A-144	5p/3p	AT3G15180	ARM repeat superfamily protein	87 - 816	IF	100	100	D
pB29_A-124	5p/3p	AT3G15180	ARM repeat superfamily protein	88 - 816	IF	100	100	D
pB29_A-220	3p	AT5G25350	EIN3-binding F box protein 2 (EBF2)	-1906	??	-	96.3	A
pB29_A-57	5p/3p	AT5G25350	EIN3-binding F box protein 2 (EBF2)	324 - 2169	IF	97.3	97.3	A
pB29_A-272	5p/3p	AT5G25350	EIN3-binding F box protein 2 (EBF2)	384 -1906	IF	99.7	99.3	A
pB29_A-193	5p/3p	AT5G25350	EIN3-binding F box protein 2 (EBF2)	405 - 1932	IF	99.1	96.1	A
pB29_A-59	5p/3p	AT5G25350	EIN3-binding F box protein 2 (EBF2)	434 - 2155	OOF2	99.4	97.6	A
pB29_A-50	5p/3p	AT5G25350	EIN3-binding F box protein 2 (EBF2)	434 - 2155	OOF2	99.3	97.7	A
pB29_A-377	5p/3p	AT5G25350	EIN3-binding F box protein 2 (EBF2)	447 - 1289	IF	98.5	97.4	A
pB29_A-114	5p/3p	AT5G25350	EIN3-binding F box protein 2 (EBF2)	468 - 2172	IF	99	98.3	A
pB29_A-349	5p/3p	AT5G25350	EIN3-binding F box protein 2 (EBF2)	468 - 2172	IF	96.5	97.4	A
pB29_A-84	5p/3p	AT5G25350	EIN3-binding F box protein 2 (EBF2)	480 - 2168	IF	100	98.9	A
pB29_A-34	5p/3p	AT5G25350	EIN3-binding F box protein 2 (EBF2)	480 - 2168	IF	99.5	97.9	A
pB29_A-69	5p/3p	AT5G25350	EIN3-binding F box protein 2 (EBF2)	513 - 1738	IF	98.7	96.6	A
pB29_A-364	5p/3p	AT5G25350	EIN3-binding F box protein 2 (EBF2)	514 - 1738	IF	95.7	96.3	A
pB29_A-372	5p/3p	AT5G25350	EIN3-binding F box protein 2 (EBF2)	515 - 1738	IF	93.2	90.3	A
pB29_A-240	5p/3p	AT4G38600	HECT ubiquitin protein ligase family protein (UPL3/KAK)	1029 - 2074	IF	99.4	97	A
pB29_A-326	5p/3p	AT4G38600	HECT ubiquitin protein ligase family protein (UPL3/KAK)	1206 - 2074	IF	94.1	97.3	A
pB29_A-183	5p/3p	AT4G38600	HECT ubiquitin protein ligase family protein (UPL3/KAK)	1620 - 2107	IF	100	100	A
pB29_A-374	5p/3p	AT4G38600	HECT ubiquitin protein ligase family protein (UPL3/KAK)	1641 - 2084	IF	100	100	A
pB29_A-332	5p/3p	AT4G38600	HECT ubiquitin protein ligase family protein (UPL3/KAK)	1668 - 2087	IF	99.4	100	A
pB29_A-239	5p/3p	AT4G38600	HECT ubiquitin protein ligase family protein (UPL3/KAK)	1914 - 2320	IF	100	100	A
pB29_A-248	3p	AT4G38600	HECT ubiquitin protein ligase family protein (UPL3/KAK)	1915 - 2320	IF	-	99.3	A
pB29_A-269	5p/3p	AT4G38600	HECT ubiquitin protein ligase family protein (UPL3/KAK)	1916 - 2320	IF	100	100	A
pB29_A-237	5p/3p	AT2G35930	plant U-box 23 (PUB23)	-111 - 1017	OOF1	96.2	92.9	C
pB29_A-217	5p/3p	AT2G35930	plant U-box 23 (PUB23)	-109 - 1018	IF	95.5	95.5	C
pB29_A-375	5p/3p	AT2G35930	plant U-box 23 (PUB23)	-109 - 1018	IF	98	96	C
pB29_A-353	5p/3p	AT2G35930	plant U-box 23 (PUB23)	-109 - 1025	IF	99.1	96	C
pB29_A-23	5p	AT5G65920	plant U-box 31 (PUB31)	201 - 859	IF	99.5	-	D
pB29_A-27	5p	AT5G65920	plant U-box 31 (PUB31)	201 - 895	IF	99.4	-	D
pB29_A-55	5p	AT5G65920	plant U-box 31 (PUB31)	201 - 896	IF	99.6	-	D
pB29_A-74	5p	AT5G65920	plant U-box 31 (PUB31)	201 - 867	IF	99.8	-	D
pB29_A-89	5p	AT5G65920	plant U-box 31 (PUB31)	201 - 880	IF	99.7	-	D
pB29_A-204	5p	AT5G65920	plant U-box 31 (PUB31)	201 - 917	IF	99.6	-	D
pB29_A-223	5p	AT5G65920	plant U-box 31 (PUB31)	201 - 891	IF	99.7	-	D
pB29_A-359	5p	AT5G65920	plant U-box 31 (PUB31)	201 - 932	IF	97.1	-	D
pB29_A-320	5p	AT5G65920	plant U-box 31 (PUB31)	201 - 940	IF	98.8	-	D
pB29_A-369	5p	AT5G65920	plant U-box 31 (PUB31)	201 - 912	IF	98.2	-	D
pB29_A-363	5p	AT5G65920	plant U-box 31 (PUB31)	201 - 936	IF	95.9	-	D
pB29_A-376	5p/3p	AT5G06600	ubiquitin-specific protease 12 (UBP12)	1959 - 3149	IF	97.4	95.5	D
pB29_A-274	5p/3p	AT5G06600	ubiquitin-specific protease 12 (UBP12)	1960 - 3149	IF	99.7	98.2	D
pB29_A-254	5p/3p	AT5G06600	ubiquitin-specific protease 12 (UBP12)	1961 - 3149	IF	99.3	95.7	D
pB29_A-224	5p/3p	AT5G06600	ubiquitin-specific protease 12 (UBP12)	1962 - 3149	IF	99.9	99	D
pB29_A-106	5p/3p	AT5G06600	ubiquitin-specific protease 12 (UBP12)	1963 - 3149	IF	99.7	98.2	D
